# Supplementary material for: Analysing the Floral Elements of the Lost Tree of Easter Island: A Morphometric Comparison between the Remaining Ex-Situ Lines of the Endemic Extinct Species Sophora toromiro
Source: PLoS One. 2014 Dec 19;9(12):e115548. doi: 10.1371/journal.pone.0115548 (PMC4272316; doi:10.1371/journal.pone.0115548)
Supplement: S1 Table — Description of the landmarks on the floral elements. (XLS) [file pone.0115548.s001.xls]

## Sheet: Hoja1
Table S1. Description of the landmarks on the floral elements
Floral elements	Landmark #	Observations
Standard	1	Superior point of the petal origin
	2	Inferior point of the petal origin
	3	Midpoint along the superior petal edge
	4	Distance (1/4) from the midpoint to the apical point along the superior edge of the petal
	5	Distance (2/4) from the midpoint to the apical point along the superior edge of the petal
	6	Distance (3/4) from the midpoint to the apical point along the superior edge of the petal
	7	Midpoint of the apical tip of the petal
	8	Distance (3/4) from the midpoint to the apical point along the inferior edge of the petal
	9	Distance (2/4) from the midpoint to the apical point along the inferior edge of the petal
	10	Distance (1/4) from the midpoint to the apical point along the inferior edge of the petal
	11	Midpoint along the inferior petal edge
Wing	1	Supero-proximal point of the petal origin
	2	Infero-proximal point of the petal origin
	3	Infero-distal point of the petal origin
	4	Midpoint along the superior petal edge
	5	Distance (1/4) from the midpoint to the apical point along the superior edge of the petal
	6	Distance (2/4) from the midpoint to the apical point along the superior edge of the petal
	7	Distance (3/4) from the midpoint to the apical point along the superior edge of the petal
	8	Midpoint of the apical tip of the petal
	9	Distance (3/4) from the midpoint to the apical point along the inferior edge of the petal
	10	Distance (2/4) from the midpoint to the apical point along the inferior edge of the petal
	11	Distance (1/4) from the midpoint to the apical point along the inferior edge of the petal
	12	Midpoint along the inferior petal edge
	13	Supero-distal point of the petal origin
Keel	1	Superior point of the petal origin
	2	Inferior point of the petal origin
	3	Distoinferior point of the petal origin
	4	Most proximal point of the inferior edge of the petal
	5	Midpoint along the superior petal edge
	6	Distance (1/4) from the midpoint to the apical point along the superior edge of the petal
	7	Distance (2/4) from the midpoint to the apical point along the superior edge of the petal
	8	Distance (3/4) from the midpoint to the apical point along the superior edge of the petal
	9	Midpoint of the apical tip of the petal
	10	Distance (3/4) from the midpoint to the apical point along the inferior edge of the petal
	11	Distance (2/4) from the midpoint to the apical point along the inferior edge of the petal
	12	Distance (1/4) from the midpoint to the apical point along the inferior edge of the petal
	13	Midpoint along the inferior petal edge
