# Supplementary material for: Analysing the Floral Elements of the Lost Tree of Easter Island: A Morphometric Comparison between the Remaining Ex-Situ Lines of the Endemic Extinct Species Sophora toromiro
Source: PLoS One. 2014 Dec 19;9(12):e115548. doi: 10.1371/journal.pone.0115548 (PMC4272316; doi:10.1371/journal.pone.0115548)
Supplement: S2 Table — Raw Coordinate values for the different flower structures and their corresponding classifiers. (XLSX) [file pone.0115548.s002.xlsx]

## Sheet: Wing and Classifier
Table S2: Raw Coordinate values for the different flower structures and their corresponding classifiers.
Id	Population 2	RawCoord1	RawCoord2	RawCoord3	RawCoord4	RawCoord5	RawCoord6	RawCoord7	RawCoord8	RawCoord9	RawCoord10	RawCoord11	RawCoord12	RawCoord13	RawCoord14	RawCoord15	RawCoord16	RawCoord17	RawCoord18	RawCoord19	RawCoord20	RawCoord21	RawCoord22	RawCoord23	RawCoord24	RawCoord25	RawCoord26
SC2001	Sophora cassioides	-0.39353	0.04416	-0.39931	0.02488	-0.37065	0.00703	-0.01448	0.06659	0.08911	0.06416	0.19165	0.05855	0.29467	0.03793	0.36945	-0.0017	0.29567	-0.06546	0.19473	-0.08207	0.09088	-0.08577	-0.01246	-0.08867	-0.33573	0.02038
SC2002	Sophora cassioides	-0.39143	0.04628	-0.39766	0.02257	-0.37772	0.00735	-0.00755	0.05981	0.09164	0.05892	0.18864	0.05005	0.29089	0.0379	0.3775	0.01826	0.29107	-0.06242	0.18887	-0.08635	0.09125	-0.09248	-0.00715	-0.09197	-0.33835	0.03208
SC2003	Sophora cassioides	-0.40035	0.04084	-0.40169	0.02504	-0.36152	0.00998	-0.01295	0.06343	0.09312	0.06574	0.19358	0.05828	0.28762	0.04233	0.36825	0.0052	0.28923	-0.0685	0.19591	-0.08405	0.09492	-0.09395	-0.00833	-0.09316	-0.33777	0.02881
SC2004	Sophora cassioides	-0.40479	0.01507	-0.4035	-0.01171	-0.32276	-0.00115	-0.01177	0.1181	0.09668	0.10476	0.20194	0.07983	0.30015	0.04367	0.35179	-0.02189	0.28673	-0.08444	0.18504	-0.10281	0.07742	-0.09965	-0.03079	-0.10264	-0.32614	0.06284
SC2005	Sophora cassioides	-0.40205	0.0215	-0.39816	-0.01021	-0.31723	-0.0004	-0.02083	0.13159	0.09	0.11351	0.19697	0.08896	0.29352	0.05099	0.35111	-0.02275	0.2867	-0.08731	0.18895	-0.1118	0.0838	-0.11799	-0.02966	-0.12145	-0.32311	0.06534
SC2006	Sophora cassioides	-0.40028	0.03397	-0.40276	0.00464	-0.32365	-0.00529	-0.0206	0.10114	0.09157	0.09166	0.19595	0.08069	0.29749	0.051	0.35759	-0.01367	0.29329	-0.09005	0.18912	-0.0933	0.08265	-0.10213	-0.02835	-0.10793	-0.33201	0.04927
SC2007	Sophora cassioides	-0.41619	0.04623	-0.41788	0.02253	-0.32621	-0.00887	-0.01287	0.07388	0.09081	0.07083	0.19262	0.06467	0.2866	0.04224	0.37164	0.00428	0.28475	-0.068	0.19225	-0.08134	0.09131	-0.10126	-0.0144	-0.11071	-0.32244	0.04552
SC2008	Sophora cassioides	-0.40017	0.03497	-0.40381	0.0151	-0.33862	-0.0141	-0.00884	0.10409	0.09605	0.09712	0.19812	0.07389	0.29167	0.04053	0.36195	-0.02004	0.28342	-0.08041	0.18871	-0.09142	0.08574	-0.09796	-0.01984	-0.09248	-0.33438	0.0307
SC2009	Sophora cassioides	-0.40637	0.03213	-0.40067	0.00505	-0.32802	-0.01262	-0.01566	0.12922	0.09571	0.11962	0.19839	0.09163	0.29575	0.04494	0.35911	-0.03035	0.28563	-0.07258	0.18062	-0.10401	0.07679	-0.12164	-0.03711	-0.11987	-0.30417	0.03849
SC2010	Sophora cassioides	-0.39734	0.03369	-0.39527	0.00232	-0.34263	-0.00074	-0.01162	0.11317	0.09555	0.10276	0.19837	0.08535	0.29821	0.04556	0.3548	-0.01832	0.28861	-0.07601	0.18343	-0.10619	0.07948	-0.11195	-0.02674	-0.10576	-0.32485	0.03612
SM0011	S macrocarpa	-0.39917	0.0273	-0.39574	0.00132	-0.35914	0.0073	-0.0117	0.0754	0.09251	0.0673	0.19711	0.05077	0.29397	0.03068	0.37782	-0.01205	0.29014	-0.06121	0.19025	-0.07328	0.08688	-0.08206	-0.02045	-0.08057	-0.34248	0.04911
SM0012	S macrocarpa	-0.39991	0.03087	-0.40698	0.00823	-0.36157	0.00967	-0.00698	0.06004	0.09683	0.04605	0.19559	0.03776	0.29555	0.02483	0.38378	0.00191	0.28963	-0.05198	0.18796	-0.06095	0.08735	-0.06995	-0.01699	-0.08303	-0.34427	0.04656
SM0013	S macrocarpa	-0.39801	0.01792	-0.39732	-0.00131	-0.36145	0.01486	-0.00994	0.06817	0.09458	0.06538	0.19644	0.05534	0.29318	0.03518	0.37339	-0.01994	0.28974	-0.06409	0.19287	-0.07642	0.08957	-0.07994	-0.01455	-0.06727	-0.34849	0.05211
SM0014	S macrocarpa	-0.39637	0.03476	-0.40417	0.01246	-0.35371	0.00471	-0.01275	0.07174	0.09298	0.06348	0.19339	0.05759	0.29329	0.04778	0.37477	0.01079	0.28967	-0.06758	0.18655	-0.09061	0.08773	-0.10027	-0.02067	-0.09705	-0.33071	0.05221
SM0015	S macrocarpa	-0.39783	0.03393	-0.3999	0.00989	-0.35988	0.01435	-0.01341	0.06266	0.09396	0.05709	0.19455	0.0489	0.29306	0.03737	0.37494	0.00499	0.29001	-0.06065	0.19202	-0.08002	0.0919	-0.08452	-0.0152	-0.08964	-0.34421	0.04564
SM0016	S macrocarpa	-0.39577	0.03466	-0.40041	0.01752	-0.36234	0.01405	-0.01123	0.05874	0.09377	0.05191	0.1968	0.04751	0.29842	0.03711	0.37063	0.00942	0.29435	-0.05661	0.19176	-0.07702	0.08717	-0.08601	-0.01822	-0.09049	-0.34494	0.0392
SM0017	S macrocarpa	-0.3826	0.03739	-0.3947	0.01441	-0.35568	0.00597	-0.01379	0.09674	0.09448	0.07934	0.19832	0.0667	0.29401	0.03953	0.35689	-0.01574	0.29041	-0.05282	0.19392	-0.08866	0.09059	-0.10543	-0.02093	-0.11232	-0.35092	0.03488
SM0018	S macrocarpa	-0.38046	0.02657	-0.39434	0.0097	-0.36184	0.00702	-0.00697	0.09559	0.09872	0.08711	0.19953	0.0662	0.29271	0.03624	0.35619	-0.02569	0.28667	-0.06019	0.19353	-0.08524	0.08984	-0.09446	-0.01552	-0.09837	-0.35807	0.03552
SM0019	S macrocarpa	-0.38904	0.04124	-0.38718	0.01599	-0.35432	-0.00307	-0.01138	0.08635	0.09585	0.0799	0.19665	0.06844	0.2916	0.04715	0.35685	-0.01437	0.28779	-0.05871	0.19392	-0.08893	0.09086	-0.10482	-0.01388	-0.11438	-0.35772	0.04519
SM0020	S macrocarpa	-0.39613	0.02322	-0.39873	0.0018	-0.35297	0.00265	-0.01481	0.09415	0.09379	0.07463	0.19743	0.06136	0.29209	0.03026	0.3694	-0.02393	0.28756	-0.0648	0.1938	-0.07771	0.08962	-0.08489	-0.01848	-0.08584	-0.34257	0.0491
SM0021	S macrocarpa	-0.39719	0.02405	-0.40529	-0.00116	-0.35335	0.01221	-0.00861	0.08177	0.09422	0.07258	0.1966	0.05818	0.2963	0.03315	0.37573	-0.00347	0.28748	-0.06555	0.18512	-0.08371	0.08237	-0.08995	-0.02213	-0.08799	-0.33125	0.04989
SM0022	S macrocarpa	-0.39442	0.02322	-0.40088	-0.00081	-0.34843	0.01578	-0.01065	0.0803	0.09485	0.07146	0.1995	0.05769	0.29651	0.03437	0.37898	-0.0065	0.2848	-0.06354	0.18692	-0.08118	0.08234	-0.08945	-0.02697	-0.08858	-0.34254	0.04724
GC1023	Goteborg Got	-0.41324	0.03113	-0.4146	0.00016	-0.30378	-0.01169	-0.02241	0.12854	0.09402	0.1186	0.19581	0.08921	0.29429	0.0388	0.36327	-0.02187	0.2845	-0.08036	0.18116	-0.10217	0.08055	-0.11472	-0.03735	-0.12393	-0.30222	0.0483
GC1024	Goteborg Got	-0.41351	0.02812	-0.40323	-0.0041	-0.31227	-0.0109	-0.01415	0.13184	0.09623	0.11629	0.19747	0.08706	0.29409	0.04216	0.35952	-0.02926	0.28309	-0.07718	0.18247	-0.10296	0.07896	-0.11552	-0.03463	-0.11421	-0.31404	0.04864
GC1025	Goteborg Got	-0.40857	0.02164	-0.4109	-0.00287	-0.32983	-0.00132	-0.00921	0.1314	0.09608	0.10396	0.19803	0.07684	0.29059	0.03066	0.36488	-0.03009	0.28256	-0.06245	0.18513	-0.0911	0.07914	-0.10938	-0.03013	-0.11191	-0.30777	0.04463
GC1026	Goteborg Got	-0.40626	0.02641	-0.41064	-0.00189	-0.32732	-0.01053	-0.01219	0.13507	0.09675	0.11012	0.19634	0.07627	0.30017	0.03849	0.34677	-0.02472	0.29046	-0.07465	0.18448	-0.09676	0.07803	-0.10662	-0.02884	-0.1205	-0.30777	0.0493
GC1027	Goteborg Got	-0.42114	0.03614	-0.42181	0.00934	-0.29951	-0.01901	-0.01512	0.13366	0.09026	0.11553	0.19295	0.08896	0.28958	0.03693	0.36324	-0.02777	0.28314	-0.06653	0.18511	-0.09772	0.07978	-0.12284	-0.03223	-0.13043	-0.29426	0.04376
GO1028	Goteborg Got	-0.38941	0.03417	-0.38919	0.00276	-0.34323	-0.00634	-0.01376	0.11614	0.08819	0.09234	0.19177	0.0654	0.28996	0.0377	0.36677	-0.02606	0.28882	-0.07658	0.19188	-0.0857	0.08674	-0.09465	-0.01387	-0.10284	-0.35467	0.04368
GO1029	Goteborg Got	-0.38931	0.03218	-0.38293	-0.00221	-0.35643	-0.00701	-0.01194	0.12302	0.09642	0.10302	0.19504	0.07417	0.29752	0.03902	0.34478	-0.0282	0.29171	-0.07486	0.18939	-0.08987	0.09018	-0.10663	-0.02062	-0.11063	-0.34382	0.048
GO1030	Goteborg Got	-0.41258	0.02261	-0.41833	0.00089	-0.33434	-0.00297	-0.01178	0.09529	0.09638	0.08612	0.19724	0.05987	0.29072	0.02589	0.36668	-0.02885	0.2841	-0.06405	0.19314	-0.07068	0.08976	-0.08353	-0.01936	-0.09121	-0.32165	0.05064
GT1031	Goteborg Got	-0.38721	0.03278	-0.38926	-0.00176	-0.34525	-0.00484	-0.00204	0.13877	0.09651	0.12123	0.1985	0.09447	0.29139	0.05924	0.34316	-0.01547	0.27829	-0.09744	0.18288	-0.11541	0.0817	-0.12684	-0.01742	-0.12899	-0.33125	0.04427
GT1032	Goteborg Got	-0.39226	0.03055	-0.39744	-0.00174	-0.343	-0.00572	-0.00581	0.13741	0.0924	0.11077	0.19197	0.08178	0.28922	0.04341	0.35674	-0.02253	0.28192	-0.07926	0.18458	-0.10129	0.08363	-0.11659	-0.01616	-0.12494	-0.32577	0.04815
GT1033	Goteborg Got	-0.40255	0.02156	-0.40941	-0.00621	-0.32182	-0.00674	-0.00519	0.14086	0.10025	0.12415	0.20516	0.09308	0.29282	0.04794	0.34742	-0.02601	0.27749	-0.0873	0.18372	-0.10869	0.0746	-0.11704	-0.0325	-0.12358	-0.30999	0.04799
GT1034	Goteborg Got	-0.38162	0.03588	-0.38777	0.00707	-0.35437	-0.00656	-0.00524	0.12199	0.09822	0.1051	0.1984	0.07798	0.2955	0.04035	0.3487	-0.01378	0.28727	-0.06701	0.18509	-0.09777	0.08205	-0.11939	-0.02305	-0.12647	-0.34317	0.04262
GT1035	Goteborg Got	-0.38865	0.03662	-0.39198	-0.0009	-0.35052	-0.00405	-0.01091	0.10557	0.09197	0.09226	0.19456	0.07584	0.30184	0.04467	0.36021	-0.01163	0.29114	-0.06705	0.18309	-0.09734	0.07677	-0.10824	-0.02624	-0.11995	-0.33127	0.05421
GU1036	Goteborg Got	-0.4072	0.0304	-0.41547	-0.00034	-0.3198	-0.0019	-0.01896	0.11955	0.09154	0.10245	0.19632	0.07892	0.29406	0.04483	0.36333	-0.01877	0.28588	-0.06867	0.18613	-0.09817	0.07879	-0.11597	-0.03206	-0.12434	-0.30254	0.05201
GU1037	Goteborg Got	-0.42107	0.038	-0.41685	0.00922	-0.31798	0.00064	-0.01734	0.10549	0.09069	0.09515	0.19624	0.07385	0.29007	0.04045	0.36591	-0.02123	0.2853	-0.05838	0.19138	-0.08812	0.08147	-0.1145	-0.02536	-0.11788	-0.30245	0.03732
GU1038	Goteborg Got	-0.42204	0.04073	-0.41779	0.01412	-0.31156	-0.01136	-0.01924	0.12063	0.08915	0.1042	0.19243	0.08138	0.2896	0.05126	0.36117	-0.0105	0.2853	-0.07305	0.18765	-0.10959	0.08163	-0.12504	-0.02535	-0.12332	-0.29096	0.04056
GU1039	Goteborg Got	-0.40801	0.0298	-0.4167	0.00156	-0.32425	-0.00056	-0.0125	0.11603	0.09454	0.10034	0.19641	0.07626	0.29325	0.04647	0.35199	-0.01718	0.28576	-0.06875	0.18774	-0.09837	0.08377	-0.11561	-0.02226	-0.12237	-0.30976	0.05239
GU1040	Goteborg Got	-0.41791	0.0291	-0.40888	0.00071	-0.30217	-0.00877	-0.01683	0.13779	0.09203	0.11524	0.19641	0.07609	0.29281	0.03914	0.36403	-0.02128	0.2837	-0.07836	0.18321	-0.10048	0.07674	-0.11081	-0.0317	-0.12223	-0.31145	0.04385
IN2041	INFOR	-0.39831	0.0073	-0.40612	-0.03086	-0.32628	0.00171	-0.00255	0.13684	0.10829	0.10902	0.21556	0.07756	0.31325	0.0406	0.33284	-0.04088	0.28477	-0.096	0.18205	-0.09118	0.07264	-0.08394	-0.04018	-0.07957	-0.33597	0.04941
IN2042	INFOR	-0.39167	0.03547	-0.38074	0.00317	-0.3484	0.00028	-0.02649	0.09836	0.08422	0.08857	0.19253	0.07872	0.29813	0.05578	0.34749	-0.00888	0.30033	-0.08638	0.19644	-0.10126	0.0903	-0.10924	-0.02116	-0.11677	-0.34096	0.06218
IN2043	INFOR	-0.4033	0.01844	-0.40321	-0.0073	-0.3182	-0.00456	-0.00825	0.12533	0.09647	0.11075	0.20268	0.08713	0.30785	0.05775	0.34671	-0.01567	0.28567	-0.10486	0.18054	-0.10766	0.07094	-0.10584	-0.03716	-0.10476	-0.32076	0.05124
IN2044	INFOR	-0.39144	0.03107	-0.39799	-0.00291	-0.33989	-0.01007	-0.00709	0.11243	0.0978	0.09722	0.20267	0.08176	0.30198	0.04766	0.34453	-0.02698	0.28818	-0.08874	0.18668	-0.09753	0.08229	-0.09509	-0.02241	-0.09061	-0.34529	0.04178
IN2045	INFOR	-0.4107	0.02818	-0.4047	-0.00093	-0.3187	-0.00692	-0.01233	0.10238	0.0955	0.09093	0.19938	0.07785	0.30262	0.05582	0.35595	-0.00754	0.2857	-0.09648	0.18411	-0.09499	0.07854	-0.09831	-0.03025	-0.1074	-0.32512	0.0574
JB1046	Jardin Botanico	-0.4164	0.0214	-0.41762	-0.00774	-0.31788	-0.00031	-0.00927	0.11943	0.1003	0.10131	0.2013	0.07473	0.29787	0.0368	0.36384	-0.02673	0.28123	-0.07043	0.18046	-0.08512	0.0749	-0.10142	-0.03394	-0.11071	-0.30479	0.04879
JB1047	Jardin Botanico	-0.41685	0.02909	-0.41529	0.00043	-0.31695	-0.00352	-0.01613	0.11893	0.09227	0.10109	0.19566	0.07218	0.29132	0.04365	0.35715	-0.02212	0.28578	-0.06269	0.18754	-0.09863	0.08492	-0.11441	-0.02254	-0.11983	-0.30689	0.05583
JB1048	Jardin Botanico	-0.40458	0.03378	-0.40263	0.00822	-0.34881	0.00702	-0.01293	0.07866	0.09244	0.07147	0.19575	0.06194	0.29752	0.04538	0.36358	-0.00391	0.29078	-0.05731	0.18992	-0.08704	0.08473	-0.1031	-0.02058	-0.10795	-0.32518	0.05284
JB1049	Jardin Botanico	-0.40838	0.03269	-0.40912	0.00679	-0.32348	-0.011	-0.01384	0.12347	0.09643	0.10571	0.19849	0.07592	0.29321	0.03973	0.36025	-0.02185	0.28437	-0.06532	0.18595	-0.09014	0.07859	-0.10973	-0.03286	-0.13331	-0.30962	0.04703
JD1050	Jardin Botanico	-0.40515	0.02481	-0.40529	-0.00131	-0.32375	-0.00829	-0.01111	0.12439	0.09679	0.10937	0.19921	0.07811	0.29541	0.03913	0.36868	-0.02116	0.28202	-0.07178	0.17986	-0.1004	0.07326	-0.10857	-0.03564	-0.11227	-0.31429	0.04797
JD1051	Jardin Botanico	-0.40852	0.01759	-0.41654	-0.00749	-0.31803	-0.00025	-0.00827	0.13213	0.0977	0.1071	0.19765	0.07934	0.29721	0.04333	0.35933	-0.02265	0.28376	-0.07625	0.18023	-0.10206	0.07454	-0.11191	-0.03408	-0.11	-0.30499	0.0511
JD1052	Jardin Botanico	-0.41271	0.02299	-0.41322	-0.00068	-0.3232	-0.01384	-0.00942	0.12642	0.09835	0.10747	0.19969	0.07358	0.29385	0.02694	0.35391	-0.03472	0.28565	-0.07599	0.18661	-0.08272	0.08562	-0.08745	-0.02732	-0.10755	-0.31781	0.04555
JD1053	Jardin Botanico	-0.40288	0.01147	-0.40504	-0.01425	-0.33125	0.00701	0.01126	0.12886	0.10754	0.10021	0.20459	0.0696	0.30021	0.03928	0.36042	-0.01361	0.27746	-0.06984	0.17208	-0.09843	0.0669	-0.10773	-0.03392	-0.10339	-0.32734	0.05081
JD1054	Jardin Botanico	-0.40736	0.02169	-0.41083	-0.0031	-0.32941	-0.01057	0.00563	0.12931	0.1062	0.1083	0.20033	0.07619	0.29607	0.04139	0.36376	-0.01685	0.2775	-0.06738	0.17026	-0.09954	0.06894	-0.11334	-0.03239	-0.11699	-0.30873	0.05089
JT1055	Jardin Botanico	-0.40492	0.01865	-0.40697	-0.0112	-0.31979	-0.00011	-0.01038	0.14007	0.09952	0.12324	0.20357	0.09082	0.29478	0.04521	0.34552	-0.02707	0.28008	-0.08137	0.18512	-0.10357	0.07839	-0.11623	-0.03658	-0.13644	-0.30833	0.058
JT1056	Jardin Botanico	-0.40776	0.01804	-0.40859	-0.01132	-0.31871	-0.0091	0.00139	0.14555	0.10682	0.12159	0.2039	0.08637	0.29566	0.04571	0.35459	-0.01936	0.27189	-0.07953	0.17388	-0.10278	0.06988	-0.12195	-0.03644	-0.13334	-0.30649	0.06012
JT1057	Jardin Botanico	-0.4164	0.03543	-0.42769	0.00473	-0.30079	-0.01153	-0.02244	0.11408	0.0893	0.10077	0.19615	0.07711	0.29262	0.04094	0.37238	-0.0096	0.2851	-0.07654	0.18431	-0.1013	0.07778	-0.1066	-0.03405	-0.11574	-0.29626	0.04826
JT1058	Jardin Botanico	-0.40234	0.02879	-0.40579	-0.00011	-0.31744	-0.01484	-0.01366	0.15152	0.09708	0.12701	0.20314	0.0902	0.30134	0.04691	0.34172	-0.01717	0.28585	-0.07715	0.18233	-0.10787	0.0693	-0.13195	-0.04282	-0.14842	-0.29872	0.05307
JU1059	Jardin Botanico	-0.41423	0.01432	-0.40745	-0.011	-0.31535	0.00731	-0.01784	0.11294	0.09285	0.09909	0.20251	0.07489	0.30823	0.0407	0.35792	-0.02441	0.29472	-0.07166	0.18301	-0.09184	0.06889	-0.10124	-0.04385	-0.10596	-0.30942	0.05687
JU1060	Jardin Botanico	-0.39617	0.02656	-0.39835	-0.00248	-0.35836	-0.00113	-0.00128	0.10178	0.10113	0.08602	0.19978	0.06506	0.29617	0.03599	0.35111	-0.02152	0.28534	-0.06764	0.18852	-0.08416	0.08767	-0.09527	-0.0146	-0.09163	-0.34094	0.04843
JU1061	Jardin Botanico	-0.39299	0.03633	-0.39478	0.00119	-0.3579	-0.00772	-0.00752	0.0958	0.09668	0.08519	0.20015	0.06054	0.28784	0.0221	0.36992	-0.0214	0.28241	-0.06456	0.1941	-0.07769	0.08767	-0.08134	-0.01518	-0.08868	-0.35042	0.04025
JU1062	Jardin Botanico	-0.39244	0.02822	-0.39557	-0.00237	-0.3434	-0.0012	-0.01068	0.12479	0.09609	0.10814	0.19896	0.07905	0.2923	0.03857	0.348	-0.02818	0.28467	-0.07092	0.19121	-0.0974	0.08586	-0.10985	-0.01866	-0.11589	-0.33635	0.04704
JU1063	Jardin Botanico	-0.38959	0.03018	-0.39196	-0.00047	-0.35084	-0.00491	-0.01039	0.11332	0.09484	0.09811	0.19883	0.07036	0.2945	0.03946	0.36372	-0.01644	0.28474	-0.07377	0.1858	-0.09164	0.08074	-0.10374	-0.02458	-0.10949	-0.33581	0.04902
TD2064	Titze Tit	-0.40698	0.02064	-0.40933	-0.00273	-0.32232	-0.00932	-0.00538	0.12398	0.097	0.10484	0.19968	0.08326	0.2965	0.0435	0.35509	-0.02191	0.28369	-0.09731	0.18058	-0.09876	0.07866	-0.09629	-0.02317	-0.09571	-0.32401	0.04581
TD2065	Titze Tit	-0.40935	0.01254	-0.40293	-0.01519	-0.3115	-0.00851	-0.00966	0.1381	0.10229	0.11379	0.20891	0.08815	0.30233	0.04031	0.35433	-0.0291	0.28068	-0.09767	0.18082	-0.10118	0.06958	-0.09642	-0.04347	-0.0946	-0.32202	0.0498
TD2066	Titze Tit	-0.3788	0.02773	-0.38797	-0.01223	-0.34705	-0.00852	-0.00399	0.12922	0.10128	0.10761	0.2061	0.0813	0.30638	0.04639	0.34708	-0.02901	0.28513	-0.09197	0.18124	-0.09663	0.0747	-0.09712	-0.03307	-0.09743	-0.35102	0.04067
TD2067	Titze Tit	-0.40394	0.01944	-0.41102	-0.01056	-0.30991	-0.01378	-0.00736	0.12495	0.10011	0.11434	0.206	0.0882	0.29937	0.04395	0.35404	-0.02516	0.28027	-0.09791	0.18082	-0.10417	0.07294	-0.10058	-0.03271	-0.09051	-0.32863	0.05178
TD2068	Titze Tit	-0.40933	0.0059	-0.4021	-0.01781	-0.32461	-0.00829	-0.00228	0.12746	0.10456	0.10536	0.21049	0.08162	0.30606	0.03567	0.34604	-0.04026	0.28528	-0.08988	0.17914	-0.08671	0.0723	-0.084	-0.03446	-0.08575	-0.33108	0.05669
TC2069	Titze Tit	-0.40471	0.02947	-0.40681	-0.00179	-0.32179	-0.01142	-0.00945	0.1283	0.09614	0.10883	0.19988	0.08581	0.3003	0.05651	0.35222	-0.01583	0.28267	-0.09405	0.18047	-0.10589	0.07648	-0.11058	-0.03363	-0.11833	-0.31177	0.04899
TC2070	Titze Tit	-0.40022	0.01783	-0.40584	-0.01995	-0.32124	0.00587	-0.00855	0.12409	0.09939	0.1064	0.201	0.0767	0.30567	0.03955	0.35336	-0.02397	0.28777	-0.08572	0.17836	-0.09703	0.07391	-0.09716	-0.03293	-0.09824	-0.33068	0.05163
TC2071	Titze Tit	-0.40852	0.01369	-0.40377	-0.01092	-0.30845	-0.0049	-0.00807	0.13733	0.1001	0.11701	0.21117	0.08873	0.30801	0.05381	0.34302	-0.01721	0.28243	-0.10199	0.18037	-0.11271	0.06584	-0.10855	-0.04428	-0.10429	-0.31785	0.05
TC2072	Titze Tit	-0.39656	0.02384	-0.40421	-0.01224	-0.32192	-0.00197	-0.01276	0.12987	0.09856	0.11284	0.20671	0.09291	0.30586	0.066	0.34148	-0.01317	0.28251	-0.09876	0.18207	-0.11183	0.07205	-0.12035	-0.04208	-0.12733	-0.31169	0.06018
TC2073	Titze Tit	-0.39244	0.02388	-0.40296	-0.01434	-0.31328	-0.00622	-0.00437	0.14128	0.10261	0.11806	0.21366	0.09659	0.31436	0.06341	0.33025	-0.01733	0.2839	-0.10134	0.17713	-0.11376	0.06382	-0.11498	-0.04693	-0.12565	-0.32575	0.05041
TI2074	Titze Tit	-0.39763	0.02938	-0.39676	0.00058	-0.32694	0.0037	-0.01245	0.09211	0.09198	0.08757	0.20191	0.07399	0.3008	0.0479	0.35034	-0.01763	0.29192	-0.07578	0.19105	-0.09071	0.08164	-0.0988	-0.02213	-0.10511	-0.35372	0.05281
TI2075	Titze Tit	-0.38574	0.05063	-0.38595	-0.01969	-0.33786	-0.03309	0.00223	0.13154	0.10238	0.11227	0.20578	0.07764	0.30668	0.04405	0.36582	-0.01853	0.2828	-0.069	0.16673	-0.11103	0.05853	-0.10938	-0.04303	-0.10452	-0.33839	0.04912
TI2076	Titze Tit	-0.38413	0.0317	-0.38281	-0.00421	-0.34968	-0.00826	-0.01182	0.11335	0.09729	0.09797	0.20533	0.07627	0.30062	0.03584	0.34846	-0.02608	0.29111	-0.0799	0.1896	-0.09561	0.08335	-0.09437	-0.02718	-0.08664	-0.36013	0.03991
TI2077	Titze Tit	-0.40169	0.0278	-0.40368	0.00475	-0.3353	-9e-05	-0.01631	0.09187	0.09074	0.08649	0.20328	0.07722	0.30128	0.04488	0.35369	-0.01457	0.29165	-0.08208	0.19196	-0.0938	0.08089	-0.09171	-0.02631	-0.09723	-0.33019	0.04647
TI2078	Titze Tit	-0.39285	0.02242	-0.39839	-0.00737	-0.33669	-0.00167	-0.00671	0.12209	0.10129	0.10752	0.20776	0.08487	0.30398	0.04233	0.34194	-0.02393	0.28619	-0.08929	0.18471	-0.10112	0.07719	-0.09928	-0.03151	-0.09652	-0.3369	0.03996
TS2079	Titze Tit	-0.38285	0.03993	-0.3905	0.01344	-0.36106	-0.00054	-0.01368	0.08354	0.09188	0.08009	0.1961	0.06888	0.2981	0.05113	0.35507	-0.00796	0.29399	-0.07475	0.19283	-0.09265	0.08738	-0.0991	-0.01771	-0.10286	-0.34954	0.04086
TS2080	Titze Tit	-0.40588	0.04194	-0.4066	0.01616	-0.33743	-0.01058	-0.02312	0.09247	0.0889	0.0776	0.19722	0.06407	0.30149	0.04206	0.35632	-0.02156	0.29828	-0.07272	0.19666	-0.08822	0.08774	-0.08429	-0.02571	-0.0835	-0.32787	0.02658
TS2081	Titze Tit	-0.40388	0.01967	-0.39872	-0.0021	-0.3356	-0.00346	-0.00926	0.10934	0.09674	0.0999	0.2056	0.07676	0.30263	0.03826	0.35053	-0.03354	0.28823	-0.08432	0.18855	-0.09063	0.07889	-0.08729	-0.02677	-0.08014	-0.33694	0.03754
TS2082	Titze Tit	-0.40213	0.02366	-0.40633	0.00138	-0.34107	0.00316	-0.01502	0.09488	0.09378	0.07801	0.19822	0.06025	0.30111	0.032	0.35731	-0.02587	0.29526	-0.07216	0.19243	-0.0737	0.08685	-0.0824	-0.02208	-0.08095	-0.33832	0.04173
TS2083	Titze Tit	-0.38826	0.02549	-0.39141	-0.00743	-0.34699	-0.01464	-0.00947	0.12216	0.10145	0.1053	0.20243	0.07393	0.29836	0.04138	0.35556	-0.03482	0.28498	-0.09158	0.18617	-0.09596	0.082	-0.08075	-0.02854	-0.08399	-0.34627	0.0409
TS2084	Titze Tit	-0.41801	0.01312	-0.40871	-0.00788	-0.31744	0.01465	-0.01905	0.09292	0.09196	0.08284	0.20142	0.06403	0.30551	0.03405	0.36325	-0.03083	0.29572	-0.0737	0.18856	-0.08059	0.07965	-0.07847	-0.03297	-0.07438	-0.32989	0.04425
TT2085	Titze Tit	-0.4005	0.02174	-0.40219	-0.00499	-0.31348	-0.00486	-0.01046	0.12615	0.0984	0.1152	0.20615	0.09353	0.30407	0.0513	0.35901	-0.01118	0.28165	-0.09081	0.17559	-0.1096	0.06377	-0.11663	-0.04535	-0.12121	-0.31667	0.05138
TT2086	Titze Tit	-0.40871	0.013	-0.40217	-0.01474	-0.32494	-0.00693	-0.00985	0.13217	0.10073	0.10808	0.20671	0.07868	0.30382	0.04094	0.34903	-0.03105	0.28541	-0.09055	0.18376	-0.09944	0.07398	-0.09225	-0.03718	-0.08951	-0.32059	0.05159
TT2087	Titze Tit	-0.40581	0.01403	-0.4068	-0.01163	-0.31058	-0.00491	-0.01422	0.14818	0.09478	0.12287	0.19923	0.09016	0.30434	0.04751	0.3422	-0.02396	0.29037	-0.08848	0.17931	-0.11545	0.07276	-0.12075	-0.03713	-0.11693	-0.30847	0.05935
TT2088	Titze Tit	-0.39938	0.01719	-0.4033	-0.01041	-0.31863	-0.01082	-0.01021	0.13982	0.10139	0.11848	0.20858	0.08645	0.30707	0.05246	0.34404	-0.02676	0.28338	-0.09621	0.18094	-0.10433	0.07002	-0.10485	-0.04541	-0.11255	-0.31848	0.05154
TT2089	Titze Tit	-0.40861	0.00975	-0.40361	-0.01778	-0.3139	-5e-05	-0.01563	0.13137	0.09878	0.11225	0.20847	0.08306	0.30823	0.04368	0.34725	-0.03941	0.28767	-0.09583	0.18472	-0.09285	0.07308	-0.09055	-0.04417	-0.09323	-0.32227	0.04959
TU2090	Titze Tit	-0.37905	0.02779	-0.3872	-0.01065	-0.34665	-0.00903	-0.00711	0.13157	0.1025	0.10715	0.20993	0.08254	0.30482	0.04695	0.34281	-0.02231	0.28476	-0.08676	0.18357	-0.1057	0.07643	-0.10345	-0.03766	-0.10287	-0.34715	0.04477
TU2091	Titze Tit	-0.40549	0.01886	-0.40458	-0.00846	-0.30346	0.00031	-0.02404	0.12707	0.0859	0.11356	0.19811	0.09005	0.30074	0.05699	0.35537	-0.01135	0.28891	-0.1098	0.18697	-0.1122	0.07336	-0.11124	-0.03562	-0.11491	-0.31617	0.06112
TU2092	Titze Tit	-0.40301	0.01709	-0.40046	-0.00807	-0.31855	-0.0017	-0.00812	0.12972	0.10052	0.11414	0.20602	0.08545	0.30024	0.0441	0.34915	-0.02252	0.28191	-0.09434	0.1836	-0.10511	0.0744	-0.10533	-0.03333	-0.09753	-0.33238	0.0441
TU2093	Titze Tit	-0.39374	0.02686	-0.3979	-0.01078	-0.33007	-0.00607	-0.01581	0.12299	0.09424	0.10467	0.2063	0.07494	0.30168	0.03522	0.34132	-0.03232	0.29262	-0.0832	0.19472	-0.09478	0.08113	-0.09282	-0.0281	-0.08937	-0.34639	0.04467
TU2094	Titze Tit	-0.40566	0.02035	-0.4002	-0.00849	-0.31415	-0.0041	-0.00433	0.13247	0.10279	0.10566	0.20439	0.08764	0.30329	0.06097	0.35698	-0.0082	0.27648	-0.09826	0.17278	-0.11014	0.06858	-0.11453	-0.04015	-0.11794	-0.3208	0.05458

## Sheet: Standart + Classifier
Id	Populations	RawCoord1	RawCoord2	RawCoord3	RawCoord4	RawCoord5	RawCoord6	RawCoord7	RawCoord8	RawCoord9	RawCoord10	RawCoord11	RawCoord12	RawCoord13	RawCoord14	RawCoord15	RawCoord16	RawCoord17	RawCoord18	RawCoord19	RawCoord20	RawCoord21	RawCoord22
GC1001	Goteborg Got	-0.45447	0.05585	-0.45285	-0.02676	-0.08825	0.27752	0.03619	0.2293	0.14961	0.17388	0.23354	0.10613	0.24588	0.005	0.22608	-0.10715	0.15347	-0.18686	0.04264	-0.25229	-0.09184	-0.27462
GC1002	Goteborg Got	-0.46658	0.04759	-0.46036	-0.03467	-0.08636	0.25543	0.04431	0.24294	0.15358	0.18723	0.23858	0.10309	0.24831	-0.02054	0.22445	-0.1113	0.14731	-0.17272	0.04205	-0.24504	-0.08528	-0.25201
GC1003	Goteborg Got	-0.44822	0.04702	-0.453	-0.03745	-0.07611	0.27136	0.04974	0.26265	0.1483	0.19952	0.21618	0.11021	0.24312	-0.00957	0.20971	-0.12985	0.14408	-0.19622	0.04426	-0.25315	-0.07805	-0.26452
GC1004	Goteborg Got	-0.46167	0.03792	-0.46574	-0.03622	-0.0411	0.26436	0.06101	0.24751	0.13715	0.18659	0.21614	0.12909	0.24475	0.02328	0.21239	-0.12454	0.12404	-0.21837	0.03674	-0.25612	-0.06371	-0.25351
GU1005	Goteborg Got	-0.49069	0.03694	-0.48199	-0.03909	-0.06414	0.25102	0.05839	0.21941	0.15188	0.15931	0.24358	0.09035	0.26403	-0.0075	0.23314	-0.0862	0.14496	-0.14423	0.03336	-0.2277	-0.09251	-0.2523
GU1006	Goteborg Got	-0.46857	0.04368	-0.46856	-0.03951	-0.06511	0.24494	0.05346	0.24548	0.14729	0.17905	0.22818	0.10017	0.26796	0.00471	0.22198	-0.09641	0.13973	-0.18576	0.03103	-0.24918	-0.08739	-0.24717
GU1007	Goteborg Got	-0.45503	0.05013	-0.45462	-0.04369	-0.05307	0.25415	0.05728	0.23829	0.14519	0.19545	0.22818	0.13083	0.24648	0.02916	0.21836	-0.11417	0.12636	-0.2214	0.02738	-0.24679	-0.08652	-0.27195
GU1008	Goteborg Got	-0.45187	0.02687	-0.44536	-0.03816	-0.06549	0.28349	0.05739	0.25178	0.14343	0.18124	0.22595	0.11299	0.25974	0.02117	0.21427	-0.12394	0.12838	-0.19177	0.02939	-0.26548	-0.09582	-0.25819
GU1009	Goteborg Got	-0.45506	0.0481	-0.46021	-0.02945	-0.0808	0.25721	0.04027	0.24571	0.14165	0.18606	0.23479	0.10392	0.2588	-0.00347	0.22922	-0.10123	0.13526	-0.20511	0.03672	-0.24438	-0.08065	-0.25736
GT1010	Goteborg Got	-0.44998	0.0428	-0.46232	-0.01497	-0.07135	0.2583	0.04632	0.25156	0.14034	0.19277	0.21439	0.10929	0.26146	-0.00073	0.21158	-0.11398	0.13994	-0.19203	0.04549	-0.2551	-0.07586	-0.27793
GT1011	Goteborg Got	-0.44532	0.02047	-0.44772	-0.05774	-0.07378	0.25213	0.05211	0.26205	0.16299	0.20519	0.23988	0.11319	0.26924	0.00209	0.22189	-0.11911	0.12913	-0.20101	0.01039	-0.24577	-0.11881	-0.23151
GT1012	Goteborg Got	-0.46493	0.03913	-0.46511	-0.03932	-0.07818	0.26474	0.05021	0.24084	0.15335	0.17844	0.2417	0.10003	0.23924	-0.01176	0.2326	-0.10121	0.14557	-0.17632	0.03761	-0.25078	-0.09207	-0.2438
GT1013	Goteborg Got	-0.45137	0.02605	-0.44065	-0.04943	-0.06842	0.29053	0.05243	0.25599	0.14384	0.18787	0.23829	0.1142	0.2521	-0.00762	0.22163	-0.1152	0.12295	-0.19419	0.02869	-0.25343	-0.09949	-0.25476
GO1014	Goteborg Got	-0.4426	0.05232	-0.44284	-0.02769	-0.06924	0.26594	0.04544	0.24824	0.14164	0.2031	0.20757	0.11864	0.26892	0.03498	0.20208	-0.1396	0.13333	-0.20604	0.03522	-0.27385	-0.07952	-0.27606
GO1015	Goteborg Got	-0.46833	0.03744	-0.46952	-0.04682	-0.07986	0.25551	0.05907	0.24943	0.15518	0.17739	0.22144	0.10278	0.27214	-0.00429	0.21192	-0.13078	0.14542	-0.17704	0.04475	-0.22991	-0.0922	-0.23372
GO1016	Goteborg Got	-0.48179	0.0427	-0.47778	-0.02917	-0.09088	0.24542	0.04808	0.22987	0.13877	0.16252	0.23387	0.08751	0.28402	-0.00279	0.23799	-0.10299	0.1415	-0.19713	0.05086	-0.21503	-0.08463	-0.22092
IN2017	INFOR	-0.474	0.02394	-0.47157	-0.05413	-0.07576	0.26317	0.04675	0.24564	0.157	0.17654	0.23628	0.09203	0.27377	-0.01608	0.22766	-0.11722	0.14081	-0.18806	0.03205	-0.21994	-0.09299	-0.20589
IN2018	INFOR	-0.45764	0.03166	-0.46059	-0.04941	-0.07093	0.25531	0.05864	0.24988	0.15805	0.18789	0.22485	0.11392	0.27188	0.01339	0.2146	-0.13338	0.12983	-0.18539	0.02874	-0.24337	-0.09741	-0.2405
IN2019	INFOR	-0.4491	0.04284	-0.45048	-0.03433	-0.09043	0.25483	0.0475	0.25563	0.14751	0.19251	0.2345	0.10539	0.25644	-0.00631	0.22765	-0.09319	0.13649	-0.22135	0.04054	-0.24928	-0.10062	-0.24675
IN2020	INFOR	-0.43392	0.04388	-0.44305	-0.04514	-0.07466	0.26525	0.04979	0.26083	0.15081	0.20695	0.23204	0.11776	0.24461	0.00071	0.21963	-0.09702	0.13069	-0.21813	0.02336	-0.27149	-0.09929	-0.2636
JU1021	Jardin Botanico	-0.44781	0.04776	-0.45845	-0.02817	-0.08874	0.24987	0.04371	0.24916	0.15778	0.19328	0.23143	0.10935	0.24472	-0.01589	0.2247	-0.09883	0.15543	-0.17883	0.03584	-0.26945	-0.09861	-0.25826
JU1022	Jardin Botanico	-0.45821	0.04676	-0.45809	-0.03004	-0.08216	0.26255	0.03959	0.24132	0.14315	0.17738	0.23063	0.10255	0.26062	0.00401	0.22747	-0.11474	0.15165	-0.1914	0.03855	-0.24736	-0.0932	-0.25103
JU1023	Jardin Botanico	-0.45076	0.04642	-0.45705	-0.03149	-0.08345	0.262	0.04471	0.24987	0.14778	0.18701	0.23373	0.10942	0.24012	0.00098	0.22889	-0.11902	0.14562	-0.19777	0.03747	-0.25027	-0.08705	-0.25717
JU1024	Jardin Botanico	-0.45973	0.04832	-0.45609	-0.03789	-0.07284	0.25488	0.04137	0.24386	0.14365	0.19361	0.22234	0.11403	0.2685	0.00322	0.22222	-0.13069	0.13848	-0.19641	0.0339	-0.24983	-0.08179	-0.2431
JU1025	Jardin Botanico	-0.45224	0.03007	-0.43463	-0.05142	-0.06211	0.2727	0.05909	0.2584	0.15083	0.19167	0.2322	0.11721	0.26218	0.02434	0.21218	-0.11169	0.11752	-0.21096	0.01809	-0.2571	-0.10311	-0.26322
JD1026	Jardin Botanico	-0.45956	0.05059	-0.46296	-0.02388	-0.08898	0.26185	0.04591	0.25455	0.14255	0.17353	0.22973	0.09556	0.24888	-0.02111	0.22883	-0.10293	0.14617	-0.16852	0.05141	-0.25119	-0.08199	-0.26846
JD1027	Jardin Botanico	-0.48313	0.0374	-0.48518	-0.02859	-0.07304	0.20568	0.04221	0.22328	0.15261	0.17705	0.24354	0.1103	0.29551	0.00958	0.23522	-0.1235	0.13721	-0.16739	0.02484	-0.21699	-0.08978	-0.22681
JD1028	Jardin Botanico	-0.48073	0.0483	-0.48441	-0.02527	-0.085	0.22168	0.03494	0.21847	0.14704	0.16332	0.24937	0.10079	0.28371	-0.01258	0.24649	-0.08583	0.14757	-0.17058	0.03148	-0.22792	-0.09048	-0.23039
JD1029	Jardin Botanico	-0.47872	0.02424	-0.47968	-0.05301	-0.06706	0.22153	0.05254	0.22807	0.15943	0.18132	0.2504	0.11551	0.28732	0.01244	0.23002	-0.13117	0.1351	-0.17558	0.01461	-0.22279	-0.10396	-0.20056
JD1030	Jardin Botanico	-0.4671	0.00395	-0.4543	-0.06571	-0.07765	0.23466	0.05545	0.25204	0.16558	0.19917	0.25651	0.1211	0.28498	0.00225	0.23032	-0.13483	0.12044	-0.20889	0.00373	-0.22829	-0.11795	-0.17545
JT1031	Jardin Botanico	-0.49051	0.04527	-0.49891	-0.03669	-0.10186	0.20811	0.03905	0.20646	0.15373	0.15936	0.25492	0.09756	0.2981	-0.00609	0.2529	-0.12591	0.15349	-0.16783	0.03926	-0.18189	-0.10017	-0.19835
JT1032	Jardin Botanico	-0.50245	0.04451	-0.50381	-0.03009	-0.08862	0.20485	0.03836	0.20809	0.15761	0.16457	0.24557	0.09132	0.29021	-0.01349	0.24376	-0.11828	0.15793	-0.16017	0.045	-0.19399	-0.08356	-0.19733
JT1033	Jardin Botanico	-0.50431	0.03175	-0.5079	-0.03124	-0.06335	0.22928	0.05759	0.20967	0.15345	0.15715	0.23112	0.09127	0.28107	0.00538	0.22718	-0.11035	0.14839	-0.1706	0.04768	-0.20619	-0.07092	-0.20612
JB1034	Jardin Botanico	-0.49118	0.01512	-0.48893	-0.03643	-0.07729	0.2215	0.05052	0.21771	0.16032	0.17435	0.25576	0.10125	0.28352	0.001	0.23976	-0.11907	0.14082	-0.17522	0.02347	-0.20737	-0.09678	-0.19284
JB1035	Jardin Botanico	-0.45968	0.04655	-0.46496	-0.04149	-0.09769	0.21672	0.02936	0.21648	0.14595	0.18683	0.2539	0.12281	0.31159	0.008	0.24875	-0.11158	0.12755	-0.21389	0.01558	-0.22686	-0.11036	-0.20356
TU2036	Titze Tit	-0.49994	-0.02521	-0.49615	-0.07197	-0.05218	0.23633	0.07148	0.22656	0.17427	0.16739	0.26254	0.09625	0.30771	-0.01087	0.22867	-0.10728	0.12174	-0.1604	0.00243	-0.18731	-0.12057	-0.16351
TU2037	Titze Tit	-0.49332	0.0312	-0.49403	-0.0335	-0.06521	0.22667	0.05359	0.21351	0.15179	0.16378	0.23477	0.10361	0.29438	0.01226	0.22466	-0.11867	0.14081	-0.16918	0.03697	-0.21435	-0.0844	-0.21533
TU2038	Titze Tit	-0.4572	0.04874	-0.45098	-0.02303	-0.10014	0.23797	0.03866	0.24787	0.15375	0.19599	0.24032	0.10751	0.25054	-0.01933	0.23506	-0.10444	0.15283	-0.18374	0.03566	-0.25842	-0.0985	-0.24913
TU2039	Titze Tit	-0.44343	0.05111	-0.4406	-0.03649	-0.07872	0.28703	0.03918	0.23645	0.15099	0.19835	0.22918	0.11994	0.2455	-0.00317	0.21691	-0.11908	0.13849	-0.19725	0.03504	-0.2422	-0.09255	-0.29468
TU2040	Titze Tit	-0.44353	0.05108	-0.44163	-0.03188	-0.08904	0.26061	0.03252	0.25064	0.14281	0.19734	0.23052	0.115	0.26299	-0.00448	0.22867	-0.1174	0.14161	-0.1978	0.02829	-0.27334	-0.09321	-0.24978
TD2041	Titze Tit	-0.44309	0.02621	-0.43799	-0.02689	-0.08216	0.26058	0.03017	0.25666	0.15129	0.19382	0.23087	0.10944	0.28838	0.00858	0.2216	-0.12238	0.13441	-0.18707	0.01113	-0.26435	-0.10461	-0.25459
TD2042	Titze Tit	-0.44301	0.04618	-0.4443	-0.03671	-0.07953	0.26834	0.04506	0.25283	0.13951	0.19677	0.22594	0.1187	0.2577	0.01728	0.2204	-0.14234	0.13439	-0.20829	0.03245	-0.25393	-0.08861	-0.25883
TD2043	Titze Tit	-0.43233	0.0539	-0.42682	-0.03955	-0.09426	0.25104	0.03437	0.2604	0.15615	0.22248	0.2268	0.12922	0.25678	-0.01196	0.21778	-0.14045	0.15348	-0.17882	0.01696	-0.28499	-0.10892	-0.26128
TD2044	Titze Tit	-0.45388	0.05326	-0.45395	-0.03092	-0.09785	0.24417	0.04201	0.23426	0.14991	0.20038	0.24426	0.12187	0.24488	-0.01223	0.23106	-0.11817	0.15035	-0.19633	0.04117	-0.2549	-0.09796	-0.24139
TD2045	Titze Tit	-0.44357	0.03592	-0.44846	-0.04825	-0.07062	0.26533	0.05701	0.25312	0.16058	0.20421	0.23959	0.12748	0.22235	0.00772	0.22111	-0.12936	0.13631	-0.20008	0.02759	-0.25703	-0.10189	-0.25907
TT2046	Titze Tit	-0.46589	0.04816	-0.46733	-0.03441	-0.08552	0.26566	0.04945	0.2278	0.16228	0.17649	0.23421	0.10165	0.2331	-0.00016	0.22903	-0.10952	0.15618	-0.18271	0.04796	-0.2363	-0.09346	-0.25665
TT2047	Titze Tit	-0.45767	0.05436	-0.45981	-0.02395	-0.08565	0.23278	0.03432	0.24156	0.12281	0.17442	0.23718	0.13719	0.27722	0.01436	0.24074	-0.13807	0.1318	-0.22405	0.03859	-0.24935	-0.07953	-0.21925
TT2048	Titze Tit	-0.44719	0.02835	-0.43944	-0.05383	-0.09578	0.26431	0.04264	0.25977	0.15333	0.20084	0.2402	0.11471	0.2685	-0.00927	0.2321	-0.14261	0.13473	-0.2126	0.02257	-0.22955	-0.11166	-0.22011
TT2049	Titze Tit	-0.45706	0.02597	-0.46177	-0.05402	-0.07848	0.2567	0.05589	0.23772	0.16517	0.1886	0.25575	0.10481	0.24551	0.00877	0.23416	-0.10097	0.13458	-0.19507	0.01926	-0.24786	-0.11303	-0.22465
TT2050	Titze Tit	-0.45657	0.05122	-0.45259	-0.04194	-0.07112	0.24587	0.04619	0.23598	0.15073	0.19087	0.23591	0.12922	0.25663	0.02744	0.225	-0.13201	0.13325	-0.20228	0.02421	-0.25264	-0.09165	-0.25174
TC2051	Titze Tit	-0.43911	0.03005	-0.44854	-0.07193	-0.07145	0.25695	0.04929	0.25702	0.15787	0.19364	0.25083	0.12139	0.27543	0.00292	0.22693	-0.09933	0.11963	-0.20926	-0.00055	-0.25249	-0.12035	-0.22895
TC2052	Titze Tit	-0.46627	0.03169	-0.45295	-0.06154	-0.06653	0.24986	0.0475	0.23338	0.1585	0.19033	0.25009	0.11577	0.27653	0.01727	0.22781	-0.11643	0.12566	-0.19831	0.006	-0.23766	-0.10636	-0.22436
TC2053	Titze Tit	-0.43929	0.0551	-0.4483	-0.03408	-0.08034	0.26011	0.04366	0.2603	0.14638	0.19468	0.22451	0.11194	0.2555	-0.0019	0.21823	-0.10363	0.13609	-0.19834	0.03293	-0.26211	-0.08936	-0.28207
TC2054	Titze Tit	-0.45164	0.03969	-0.4521	-0.03322	-0.08976	0.24789	0.03763	0.24099	0.14998	0.19227	0.23841	0.11439	0.27693	-0.00233	0.23238	-0.11422	0.13577	-0.19753	0.02498	-0.24367	-0.10257	-0.24425
TC2055	Titze Tit	-0.44857	0.0394	-0.44686	-0.03028	-0.07788	0.27567	0.03321	0.23781	0.14029	0.18565	0.22847	0.11415	0.27755	0.01885	0.22471	-0.1342	0.13189	-0.20346	0.02416	-0.24409	-0.08698	-0.25949
TC2056	Titze Tit	-0.46331	0.04135	-0.46663	-0.0532	-0.08119	0.25277	0.05226	0.25364	0.16178	0.17867	0.22727	0.09637	0.27465	-0.00303	0.21224	-0.11554	0.14458	-0.18179	0.03521	-0.23213	-0.09686	-0.23711
TI2057	Titze Tit	-0.45199	0.05026	-0.45241	-0.03198	-0.08632	0.26201	0.03932	0.2463	0.14623	0.1914	0.23296	0.10451	0.25511	-0.00651	0.22914	-0.10864	0.13952	-0.19659	0.03576	-0.24767	-0.08732	-0.26308
TI2058	Titze Tit	-0.4557	0.0422	-0.46171	-0.00519	-0.1086	0.22889	0.0409	0.23984	0.14981	0.18135	0.23418	0.11806	0.26882	0.00951	0.23475	-0.14634	0.15182	-0.19434	0.04464	-0.20598	-0.0989	-0.26798
TI2059	Titze Tit	-0.4387	0.0506	-0.44376	-0.03475	-0.0828	0.28314	0.04152	0.2548	0.14199	0.18891	0.23127	0.11225	0.2421	-0.00291	0.22542	-0.11651	0.13639	-0.19406	0.03356	-0.25955	-0.08698	-0.28192
TI2060	Titze Tit	-0.44567	0.04277	-0.44851	-0.01934	-0.0844	0.27275	0.03884	0.26003	0.13759	0.18672	0.21714	0.10538	0.26073	0.01116	0.21724	-0.14217	0.14146	-0.19412	0.04465	-0.26023	-0.07908	-0.26295
TI2061	Titze Tit	-0.43797	0.05144	-0.44834	-0.02446	-0.09369	0.26375	0.03762	0.25892	0.14099	0.19163	0.22898	0.11677	0.24811	-0.00421	0.22465	-0.12616	0.14438	-0.20363	0.04152	-0.26175	-0.08622	-0.26231
TS2062	Titze Tit	-0.44707	0.02716	-0.44063	-0.04832	-0.07795	0.26104	0.04846	0.26706	0.15633	0.18955	0.24625	0.11557	0.25306	-0.00386	0.22683	-0.12108	0.13565	-0.16774	0.00983	-0.27398	-0.11075	-0.2454
TS2063	Titze Tit	-0.43451	0.03415	-0.43401	-0.0432	-0.07042	0.26961	0.03947	0.24124	0.15667	0.20897	0.23381	0.13518	0.25905	0.03203	0.21624	-0.1332	0.12993	-0.22206	0.00936	-0.27097	-0.10559	-0.25175
TS2064	Titze Tit	-0.41768	0.0415	-0.41757	-0.0313	-0.07792	0.27386	0.04234	0.28681	0.14445	0.22893	0.21164	0.13297	0.23657	0.00841	0.20536	-0.13899	0.13544	-0.24313	0.03052	-0.29029	-0.09315	-0.26877
TS2065	Titze Tit	-0.43095	0.02001	-0.43408	-0.02324	-0.07908	0.30634	0.04843	0.27516	0.14573	0.20185	0.21582	0.10399	0.24323	-0.0173	0.20734	-0.12354	0.13835	-0.19159	0.03733	-0.25934	-0.09211	-0.29234
TS2066	Titze Tit	-0.40813	0.04762	-0.4173	-0.02672	-0.09025	0.29138	0.03634	0.28579	0.14353	0.2211	0.21019	0.12275	0.23876	0.00168	0.20396	-0.139	0.14173	-0.22192	0.03157	-0.2915	-0.0904	-0.29119
TS2067	Titze Tit	-0.46328	0.04229	-0.45876	-0.04055	-0.09643	0.24269	0.04281	0.25272	0.1491	0.1794	0.23868	0.1064	0.26112	0.00459	0.23681	-0.13801	0.14813	-0.2049	0.04032	-0.23679	-0.0985	-0.20783
TS2068	Titze Tit	-0.4344	0.0404	-0.46762	-0.03941	-0.09377	0.22159	0.04598	0.25834	0.1655	0.20805	0.23839	0.10855	0.26645	-0.00792	0.22764	-0.09319	0.14077	-0.20427	0.02319	-0.25658	-0.11213	-0.23556
SC0069	Sophora cassioides	-0.44818	0.02271	-0.45029	-0.02177	-0.07588	0.26881	0.04416	0.24714	0.15068	0.18755	0.23588	0.10584	0.26536	0.00507	0.22435	-0.10692	0.13151	-0.18616	0.02346	-0.24298	-0.10104	-0.27928
SC0070	Sophora cassioides	-0.45843	0.01999	-0.4552	-0.02914	-0.07252	0.27304	0.05094	0.24068	0.14811	0.18363	0.23451	0.10831	0.2669	0.00313	0.22233	-0.11942	0.13173	-0.18299	0.02942	-0.23582	-0.0978	-0.26143
SC0071	Sophora cassioides	-0.46057	0.0291	-0.45216	-0.01905	-0.06609	0.26141	0.04666	0.23823	0.14456	0.18478	0.22422	0.11466	0.27565	0.02521	0.21467	-0.11691	0.12885	-0.20107	0.02799	-0.25451	-0.08377	-0.26183
SC0072	Sophora cassioides	-0.45175	0.03682	-0.45583	-0.01077	-0.08237	0.26463	0.03892	0.24757	0.1401	0.19012	0.218	0.10361	0.26897	0.00881	0.21563	-0.12941	0.14187	-0.19797	0.04555	-0.25021	-0.07908	-0.26321
SC0073	Sophora cassioides	-0.46332	0.03111	-0.47061	-0.01439	-0.08853	0.24823	0.03885	0.23026	0.15588	0.18087	0.24186	0.10063	0.2644	-0.00945	0.23335	-0.10779	0.14586	-0.16772	0.03291	-0.23282	-0.09066	-0.25894
SC0074	Sophora cassioides	-0.45515	0.02739	-0.45222	-0.01462	-0.07883	0.27591	0.04019	0.24058	0.14153	0.18515	0.22833	0.11353	0.25979	0.00141	0.22319	-0.12884	0.13998	-0.19441	0.03667	-0.24455	-0.08347	-0.26155
SC0075	Sophora cassioides	-0.42491	0.02577	-0.42686	-0.0226	-0.08473	0.28774	0.04291	0.28005	0.1578	0.21624	0.2162	0.11318	0.23032	-0.00337	0.20971	-0.13445	0.14506	-0.21008	0.03129	-0.26936	-0.0968	-0.28311
SC0076	Sophora cassioides	-0.4387	0.02235	-0.43734	-0.03125	-0.09167	0.28219	0.04577	0.27721	0.15389	0.21911	0.2166	0.10831	0.23604	-0.01703	0.21249	-0.14652	0.1474	-0.22722	0.04296	-0.25468	-0.08745	-0.23247
SC0077	Sophora cassioides	-0.41942	0.03308	-0.42101	-0.01979	-0.1044	0.30448	0.03986	0.2949	0.15026	0.22332	0.20516	0.10355	0.2246	-0.03409	0.20438	-0.14382	0.15565	-0.20979	0.04896	-0.27513	-0.08405	-0.2767
SC0078	Sophora cassioides	-0.43289	0.02677	-0.42711	-0.02772	-0.0824	0.27671	0.0417	0.26692	0.15413	0.21969	0.22435	0.11889	0.24444	0.00902	0.21124	-0.14785	0.13891	-0.21131	0.02548	-0.2626	-0.09785	-0.26851
SM2079	S macrocarpa	-0.42586	0.01886	-0.42701	-0.01965	-0.08498	0.28148	0.0534	0.2737	0.1663	0.22404	0.21796	0.12653	0.21947	-0.0029	0.2049	-0.11238	0.13852	-0.24447	0.03665	-0.27268	-0.09935	-0.27253
SM2080	S macrocarpa	-0.4237	0.02548	-0.42518	-0.01562	-0.08171	0.27308	0.04706	0.27208	0.16135	0.22935	0.21358	0.12621	0.23088	0.00637	0.20204	-0.11679	0.14215	-0.24315	0.03054	-0.27896	-0.09701	-0.27805
SM2081	S macrocarpa	-0.47605	0.03526	-0.47829	-0.03202	-0.09075	0.2132	0.04377	0.22294	0.17251	0.1919	0.24889	0.11352	0.25461	-0.00052	0.23786	-0.1228	0.15882	-0.18947	0.03004	-0.22447	-0.10141	-0.20754
SM2082	S macrocarpa	-0.4659	0.04087	-0.4653	-0.01458	-0.09501	0.2276	0.03018	0.23043	0.14934	0.19383	0.24198	0.11565	0.26081	0.00104	0.24199	-0.13697	0.15293	-0.20649	0.03463	-0.22591	-0.08565	-0.22549
SM2083	S macrocarpa	-0.47247	0.03288	-0.4699	-0.01996	-0.10174	0.22347	0.03382	0.23364	0.16565	0.19327	0.2501	0.10587	0.24541	-0.02293	0.24894	-0.11783	0.16275	-0.19053	0.03602	-0.22606	-0.09858	-0.21182
SM2084	S macrocarpa	-0.45545	0.03816	-0.45997	-0.03064	-0.09198	0.23865	0.03559	0.2539	0.15002	0.20065	0.23042	0.10426	0.2738	-0.00948	0.22788	-0.12977	0.14566	-0.2054	0.03398	-0.23744	-0.08995	-0.22288
SM2085	S macrocarpa	-0.46349	0.02986	-0.45229	-0.03509	-0.09171	0.24314	0.04321	0.23823	0.15787	0.19845	0.24634	0.11019	0.26286	-0.00802	0.23521	-0.11289	0.1427	-0.2021	0.02497	-0.23854	-0.10566	-0.22325
SM2086	S macrocarpa	-0.47591	0.02076	-0.49019	-0.03952	-0.08697	0.24229	0.05332	0.24369	0.15318	0.17174	0.23721	0.08454	0.28326	-0.01805	0.23029	-0.1363	0.14828	-0.1579	0.04659	-0.19698	-0.09905	-0.21427
SM2087	S macrocarpa	-0.47771	0.02235	-0.47078	-0.02952	-0.09378	0.23707	0.04342	0.23003	0.15864	0.18073	0.25023	0.10741	0.26888	-0.01764	0.24254	-0.12563	0.14668	-0.18131	0.03269	-0.20774	-0.10081	-0.21576
SM2088	S macrocarpa	-0.46469	0.01282	-0.47165	-0.03595	-0.06715	0.24625	0.0548	0.24629	0.16229	0.18832	0.2358	0.10062	0.27556	-0.00468	0.21945	-0.10861	0.13483	-0.17149	0.02311	-0.23225	-0.10235	-0.24131
SM2089	S macrocarpa	-0.39945	0.01865	-0.40781	-0.01878	-0.0826	0.27954	0.04237	0.3066	0.1489	0.253	0.20742	0.14355	0.223	0.0216	0.19598	-0.19763	0.1338	-0.25201	0.03109	-0.28332	-0.0927	-0.2712
SM2090	S macrocarpa	-0.44514	0.04331	-0.44824	-0.01744	-0.0943	0.24115	0.02974	0.25517	0.14708	0.20356	0.22828	0.11888	0.25993	0.00469	0.22766	-0.14295	0.15012	-0.21173	0.03433	-0.25612	-0.08947	-0.23851

## Sheet: Keel + Classifier
Id	Populations 2	RawCoord1	RawCoord2	RawCoord3	RawCoord4	RawCoord5	RawCoord6	RawCoord7	RawCoord8	RawCoord9	RawCoord10	RawCoord11	RawCoord12	RawCoord13	RawCoord14	RawCoord15	RawCoord16	RawCoord17	RawCoord18	RawCoord19	RawCoord20	RawCoord21	RawCoord22	RawCoord23	RawCoord24	RawCoord25	RawCoord26
SC0001	Sophora cassioides	-0.41702	0.03253	-0.40773	0.00745	-0.34262	-0.00663	-0.30035	-0.07284	-0.02363	0.10891	0.09163	0.10355	0.19448	0.08185	0.28889	0.04972	0.36329	-0.00297	0.28889	-0.06214	0.19392	-0.07652	0.09247	-0.08328	-0.02222	-0.07963
SC0002	Sophora cassioides	-0.41185	0.03449	-0.4089	0.0095	-0.33851	-0.0077	-0.30742	-0.06662	-0.01699	0.10742	0.09121	0.10031	0.19183	0.08949	0.28699	0.05348	0.3702	0.01206	0.28355	-0.06606	0.18874	-0.08549	0.08998	-0.09211	-0.01883	-0.08878
SC0003	Sophora cassioides	-0.41265	0.02949	-0.40661	0.00352	-0.33881	-0.00651	-0.30531	-0.05939	-0.02666	0.10306	0.08729	0.10362	0.19446	0.08907	0.28966	0.05589	0.36601	0.00054	0.28978	-0.07136	0.19674	-0.08213	0.09034	-0.08522	-0.02424	-0.08059
SC0005	Sophora cassioides	-0.44373	0.03357	-0.43722	0.00599	-0.29255	0.00212	-0.25641	-0.07146	-0.03734	0.11951	0.08016	0.11032	0.18978	0.08797	0.29038	0.0477	0.3716	-0.01475	0.29115	-0.05723	0.19263	-0.07519	0.08428	-0.08878	-0.03271	-0.09979
SC0007	Sophora cassioides	-0.41691	0.02812	-0.42181	0.00929	-0.33307	0.00687	-0.30327	-0.04968	-0.01744	0.08828	0.08734	0.08509	0.18802	0.07109	0.28622	0.05293	0.37894	0.02038	0.2866	-0.04796	0.18942	-0.07845	0.08995	-0.09099	-0.01397	-0.09499
SC0008	Sophora cassioides	-0.42631	0.02652	-0.41977	-0.00244	-0.30554	-0.0092	-0.27894	-0.05425	-0.01989	0.1327	0.08904	0.12066	0.1947	0.09124	0.29585	0.0484	0.37458	-0.00355	0.28858	-0.05101	0.17788	-0.09122	0.07065	-0.10507	-0.04081	-0.10278
SC0009	Sophora cassioides	-0.42917	0.00863	-0.42497	-0.0088	-0.3236	0.00699	-0.26006	-0.04486	-0.01718	0.13612	0.09064	0.12278	0.19301	0.09103	0.29059	0.04526	0.37375	-0.00597	0.28281	-0.06124	0.18081	-0.09002	0.07612	-0.09947	-0.03274	-0.10042
SC0010	Sophora cassioides	-0.4206	0.03051	-0.41818	0.00379	-0.31981	-0.00631	-0.28527	-0.0492	-0.02575	0.11709	0.08515	0.1107	0.18943	0.0909	0.29244	0.05867	0.36865	-0.00407	0.29069	-0.05087	0.18762	-0.08977	0.08317	-0.10305	-0.02755	-0.1084
SM2011	S macrocarpa	-0.40933	0.02735	-0.40965	0.007	-0.35074	0.00128	-0.32784	-0.04691	-0.01505	0.08041	0.08999	0.0677	0.19168	0.05113	0.29092	0.03157	0.38428	0.01981	0.29083	-0.02954	0.19096	-0.05037	0.08955	-0.07294	-0.01559	-0.0865
SM2012	S macrocarpa	-0.4153	0.02575	-0.41603	0.00593	-0.3451	0.00421	-0.29326	-0.05315	-0.0085	0.10054	0.09174	0.0812	0.19152	0.06096	0.2919	0.04472	0.38543	0.02505	0.28576	-0.04326	0.18589	-0.06823	0.07755	-0.09066	-0.03161	-0.09306
SM2013	S macrocarpa	-0.40824	0.02786	-0.41048	0.00744	-0.35511	0.00029	-0.30826	-0.05435	-0.01692	0.09068	0.0881	0.07565	0.1927	0.05783	0.29307	0.04322	0.38314	0.01778	0.28917	-0.0445	0.19021	-0.06163	0.08453	-0.07573	-0.02191	-0.08454
SM2014	S macrocarpa	-0.40565	0.04655	-0.4056	0.02025	-0.34854	-0.00067	-0.31368	-0.06485	-0.0114	0.08643	0.08973	0.07853	0.18572	0.06792	0.29119	0.0582	0.3824	0.03914	0.28843	-0.04056	0.18317	-0.08028	0.08138	-0.10116	-0.01714	-0.1095
SM2015	S macrocarpa	-0.4152	0.04002	-0.41556	0.00524	-0.35377	0.00369	-0.30795	-0.0576	-0.01315	0.07919	0.09085	0.06582	0.18931	0.05246	0.29007	0.03846	0.38242	0.03151	0.29011	-0.03912	0.18808	-0.06289	0.08878	-0.07441	-0.01399	-0.08238
SM2016	S macrocarpa	-0.40526	0.03286	-0.40827	0.00906	-0.36027	0.00064	-0.32188	-0.04996	-0.008	0.08783	0.0912	0.06622	0.19156	0.05372	0.29055	0.04424	0.38249	0.03213	0.28367	-0.03736	0.18718	-0.06321	0.09029	-0.08288	-0.01326	-0.09329
SM2017	S macrocarpa	-0.40649	0.03846	-0.40994	0.00731	-0.33367	-0.01959	-0.2955	-0.0835	-0.01417	0.15153	0.0974	0.13186	0.19432	0.0962	0.28419	0.05106	0.35909	-0.0017	0.27843	-0.07249	0.18806	-0.09252	0.08594	-0.10064	-0.02766	-0.10598
SM2018	S macrocarpa	-0.40423	0.04031	-0.40539	0.01468	-0.33577	-0.01515	-0.311	-0.0842	-0.00602	0.1431	0.09513	0.12374	0.19175	0.09192	0.28384	0.05594	0.36362	0.01181	0.27529	-0.06947	0.18242	-0.09095	0.08477	-0.10642	-0.01441	-0.11532
SM2019	S macrocarpa	-0.41556	0.03992	-0.41306	0.00964	-0.33134	-0.00811	-0.29693	-0.07292	-0.02745	0.12121	0.08576	0.1143	0.18884	0.08643	0.28369	0.04794	0.3623	0.00201	0.28769	-0.06203	0.1975	-0.0853	0.0945	-0.09532	-0.01593	-0.09778
SM2020	S macrocarpa	-0.41597	0.0203	-0.4104	0.00384	-0.33978	0.00146	-0.30598	-0.06793	-0.01035	0.12014	0.09499	0.09761	0.19145	0.07024	0.28824	0.04211	0.37532	0.00015	0.2848	-0.0499	0.18637	-0.06983	0.08484	-0.08397	-0.02352	-0.08423
SM2021	S macrocarpa	-0.41259	0.01358	-0.40453	-0.00171	-0.33641	0.00739	-0.31905	-0.05415	-0.00824	0.11881	0.09603	0.08978	0.19437	0.06745	0.29279	0.04617	0.37857	0.01767	0.28377	-0.05372	0.18226	-0.07871	0.08178	-0.08818	-0.02876	-0.08438
SM2022	S macrocarpa	-0.41116	0.02597	-0.40563	0.01018	-0.33355	0.00558	-0.30947	-0.06047	-0.01131	0.11228	0.09016	0.09612	0.18872	0.0702	0.28902	0.05302	0.38841	0.03802	0.28082	-0.06508	0.1797	-0.08566	0.07814	-0.09802	-0.02385	-0.10214
GC1023	Goteborg Got	-0.41091	0.0342	-0.41715	0.00343	-0.34303	-0.00901	-0.3078	-0.06187	-0.0208	0.10599	0.08497	0.09775	0.18494	0.07693	0.28572	0.03888	0.37599	-0.00816	0.28515	-0.05329	0.19225	-0.06351	0.09714	-0.0749	-0.00648	-0.08645
GC1024	Goteborg Got	-0.39949	0.03754	-0.40147	-0.00163	-0.35299	-0.00935	-0.32706	-0.05557	-0.01271	0.12935	0.09254	0.11464	0.18824	0.09159	0.28064	0.04995	0.3514	0.00088	0.28007	-0.05693	0.1979	-0.08793	0.1038	-0.10156	-0.00086	-0.111
GC1025	Goteborg Got	-0.40573	0.02019	-0.39292	-0.01344	-0.34147	-0.01241	-0.32992	-0.04751	-0.02031	0.12651	0.08783	0.11743	0.18921	0.08927	0.29059	0.03705	0.37542	-0.01753	0.2856	-0.06777	0.18716	-0.0703	0.08975	-0.07606	-0.01523	-0.08544
GC1026	Goteborg Got	-0.40324	0.03573	-0.40329	-0.00412	-0.35039	-0.01884	-0.30881	-0.05764	-0.01619	0.12134	0.09133	0.10908	0.19466	0.08831	0.29425	0.05001	0.3647	-0.0164	0.284	-0.04683	0.19098	-0.0781	0.08899	-0.09178	-0.02697	-0.09078
GC1027	Goteborg Got	-0.41602	0.02742	-0.41904	0.00093	-0.33527	-0.00786	-0.30591	-0.04952	-0.02291	0.10873	0.08517	0.10634	0.19056	0.08593	0.28409	0.04521	0.3617	-0.01501	0.2887	-0.05533	0.19595	-0.07066	0.09734	-0.0816	-0.00436	-0.09457
GO1028	Goteborg Got	-0.43238	0.02327	-0.42161	-0.0072	-0.33498	-0.0057	-0.29181	-0.04644	-0.02046	0.09668	0.086	0.08526	0.19287	0.06451	0.2911	0.02982	0.38487	-0.01447	0.28575	-0.04171	0.18898	-0.05428	0.08593	-0.05797	-0.01426	-0.07179
GO1029	Goteborg Got	-0.42216	0.03325	-0.42166	0.00743	-0.33181	-0.00884	-0.29836	-0.06246	-0.02075	0.10124	0.08213	0.09255	0.18714	0.06763	0.28804	0.03702	0.38162	-0.00958	0.28814	-0.04157	0.19145	-0.05755	0.08785	-0.07357	-0.01162	-0.08556
GO1030	Goteborg Got	-0.42071	0.01729	-0.42167	-0.00369	-0.34462	-0.01272	-0.31868	-0.05045	-0.0075	0.09679	0.09373	0.0847	0.19337	0.06328	0.2893	0.02687	0.37422	-0.02093	0.28415	-0.04393	0.18872	-0.04544	0.0937	-0.04832	-0.00402	-0.06344
GT1031	Goteborg Got	-0.41997	0.03716	-0.42326	0.00779	-0.32305	-0.00156	-0.28292	-0.05567	-0.02149	0.11242	0.08205	0.1063	0.18649	0.08866	0.28456	0.05548	0.38036	0.01978	0.28065	-0.06787	0.1835	-0.08782	0.08627	-0.10314	-0.01319	-0.11152
GT1033	Goteborg Got	-0.42778	0.0302	-0.43498	0.00719	-0.31626	-0.00767	-0.27994	-0.05435	-0.01716	0.10866	0.09027	0.10649	0.19228	0.08354	0.28492	0.05057	0.3725	0.00181	0.27877	-0.05729	0.18702	-0.07764	0.08895	-0.0906	-0.01858	-0.10092
GT1034	Goteborg Got	-0.42597	0.03321	-0.42596	0.00158	-0.3336	-0.0081	-0.25668	-0.05159	-0.01751	0.13477	0.08451	0.11573	0.18745	0.08883	0.2837	0.05263	0.37138	0.00351	0.2801	-0.05892	0.18742	-0.09312	0.08574	-0.10921	-0.02056	-0.10932
GT1035	Goteborg Got	-0.42026	0.00771	-0.40908	-0.01758	-0.33326	0.01545	-0.31418	-0.03852	-0.01335	0.12202	0.0912	0.10909	0.18629	0.07572	0.28394	0.0317	0.37652	-0.00679	0.28416	-0.0442	0.1875	-0.07959	0.0907	-0.08436	-0.01018	-0.09065
GU1036	Goteborg Got	-0.42979	0.04173	-0.42899	0.01289	-0.30511	-0.00752	-0.27787	-0.06223	-0.02573	0.11191	0.0854	0.1029	0.18786	0.08356	0.28823	0.05306	0.37613	0.02156	0.28541	-0.06326	0.1873	-0.08623	0.08292	-0.10035	-0.02575	-0.10803
GU1037	Goteborg Got	-0.42477	0.04815	-0.43453	0.01354	-0.31193	-0.01012	-0.27738	-0.07379	-0.02373	0.11637	0.07997	0.11426	0.18519	0.08999	0.28284	0.04542	0.37033	0.00496	0.2831	-0.06154	0.19124	-0.07725	0.08998	-0.09916	-0.01031	-0.11083
GU1038	Goteborg Got	-0.41924	0.02097	-0.40542	-0.00682	-0.31513	-0.00444	-0.2899	-0.05202	-0.02407	0.14152	0.08708	0.12911	0.19303	0.09991	0.29826	0.0596	0.36849	-0.01089	0.28799	-0.06763	0.17736	-0.09333	0.07652	-0.10911	-0.03498	-0.10687
GU1039	Goteborg Got	-0.43315	0.04607	-0.43654	0.01561	-0.31747	-0.01509	-0.26955	-0.07142	-0.02448	0.11111	0.08541	0.10567	0.18801	0.08526	0.28409	0.04873	0.36318	-0.00274	0.28497	-0.05823	0.19257	-0.07483	0.09504	-0.08712	-0.01206	-0.10302
GU1040	Goteborg Got	-0.43141	0.04613	-0.42478	0.01325	-0.31559	-0.00723	-0.28625	-0.06374	-0.02196	0.10474	0.08512	0.10274	0.18756	0.08522	0.28139	0.05479	0.37092	0.01492	0.28144	-0.05953	0.19231	-0.0841	0.09041	-0.09913	-0.00916	-0.10805
IN2041	INFOR	-0.42657	0.02024	-0.41156	-0.0068	-0.32597	-0.01439	-0.30398	-0.05511	-0.01763	0.11729	0.09042	0.10499	0.19409	0.07394	0.2904	0.03016	0.38607	-0.01626	0.2815	-0.05639	0.18484	-0.05866	0.08168	-0.06779	-0.0233	-0.07124
IN2042	INFOR	-0.43538	0.02161	-0.43322	-0.00171	-0.30638	-0.00806	-0.28156	-0.04817	-0.02306	0.10809	0.08549	0.09263	0.19103	0.06545	0.29559	0.03365	0.38944	0.00193	0.28534	-0.05627	0.18351	-0.06293	0.07873	-0.06725	-0.02953	-0.07897
IN2043	INFOR	-0.39059	0.03112	-0.4088	0.0013	-0.35313	-0.01268	-0.33007	-0.0475	-0.0144	0.10272	0.08713	0.10221	0.18639	0.08486	0.28673	0.04978	0.37494	0.00162	0.28619	-0.06189	0.18718	-0.07534	0.09275	-0.07684	-0.00431	-0.09936
IN2044	INFOR	-0.44386	-0.00267	-0.43516	-0.02068	-0.29187	-0.00539	-0.26639	-0.04663	-0.02836	0.13778	0.083	0.11961	0.19804	0.07957	0.30034	0.02724	0.38557	-0.04271	0.28709	-0.06797	0.18294	-0.05948	0.06608	-0.05746	-0.03743	-0.06118
IN2045	INFOR	-0.44727	-0.00234	-0.44013	-0.01715	-0.30372	-0.00799	-0.2715	-0.04447	-0.01985	0.12888	0.08929	0.11187	0.19839	0.07317	0.29555	0.01908	0.37924	-0.05188	0.2821	-0.04978	0.18282	-0.04415	0.07969	-0.0507	-0.0246	-0.06454
JB1046	Jardin Botanico	-0.40177	0.01603	-0.40274	-0.0027	-0.35851	-0.00112	-0.33828	-0.04647	-0.00709	0.0986	0.09793	0.09123	0.19813	0.06988	0.28987	0.03709	0.36821	0.00046	0.28421	-0.043	0.19006	-0.0606	0.0883	-0.07713	-0.00831	-0.08226
JB1047	Jardin Botanico	-0.41411	0.02825	-0.41094	0.00633	-0.33452	-0.01117	-0.30835	-0.05627	-0.02015	0.10692	0.08672	0.102	0.1893	0.07834	0.28947	0.03857	0.37856	0.00174	0.28832	-0.0541	0.18818	-0.06893	0.08582	-0.08304	-0.01831	-0.08866
JB1048	Jardin Botanico	-0.4026	0.04344	-0.40342	0.01016	-0.3479	-0.00927	-0.32014	-0.05471	-0.0221	0.08914	0.08396	0.08344	0.18724	0.07352	0.29197	0.05395	0.38013	0.02126	0.28902	-0.05148	0.19277	-0.07537	0.08868	-0.08757	-0.01761	-0.0965
JB1049	Jardin Botanico	-0.42593	0.02858	-0.42289	0.00397	-0.33218	-0.00595	-0.29852	-0.03995	-0.01894	0.07805	0.08434	0.0818	0.19038	0.07458	0.29062	0.05064	0.37773	0.00523	0.28857	-0.05215	0.19296	-0.07023	0.08801	-0.07274	-0.01415	-0.08184
JD1050	Jardin Botanico	-0.41071	0.03801	-0.41684	0.00852	-0.33841	-0.01094	-0.31245	-0.05413	-0.01327	0.10052	0.08866	0.09176	0.18954	0.07516	0.28572	0.04983	0.37376	0.01942	0.28295	-0.05356	0.19028	-0.08245	0.08823	-0.08773	-0.00745	-0.09439
JD1051	Jardin Botanico	-0.42083	0.02198	-0.42293	-0.00155	-0.32015	-0.00799	-0.28929	-0.05393	-0.01895	0.1202	0.08456	0.11292	0.1942	0.08671	0.29266	0.0445	0.37442	-0.01039	0.28451	-0.06067	0.18521	-0.07685	0.08014	-0.08227	-0.02355	-0.09265
JD1052	Jardin Botanico	-0.41982	0.02996	-0.4216	-0.00028	-0.33661	-0.00802	-0.29122	-0.04886	-0.01722	0.10588	0.09129	0.10186	0.19034	0.08099	0.28465	0.04048	0.38069	0.00675	0.27829	-0.05855	0.18522	-0.07444	0.08933	-0.0826	-0.01333	-0.09317
JD1053	Jardin Botanico	-0.41464	0.03227	-0.4144	0.00059	-0.33976	-0.00883	-0.30725	-0.06287	-0.01661	0.10702	0.08752	0.10059	0.18903	0.07981	0.28626	0.03942	0.37777	-0.01422	0.28281	-0.05026	0.19149	-0.06107	0.08948	-0.07559	-0.01169	-0.08687
JD1054	Jardin Botanico	-0.41157	0.03576	-0.41214	0.00678	-0.33361	-0.00606	-0.30399	-0.05626	-0.01968	0.10755	0.08727	0.10151	0.18734	0.07832	0.28185	0.04902	0.38592	0.02038	0.28082	-0.06017	0.18913	-0.08408	0.08698	-0.09404	-0.01833	-0.0987
JT1055	Jardin Botanico	-0.42175	0.03903	-0.42434	0.01368	-0.30888	0.00254	-0.28314	-0.06101	-0.03256	0.10862	0.07867	0.11366	0.18359	0.09926	0.28381	0.06124	0.37299	0.00641	0.28671	-0.06173	0.19358	-0.09141	0.08944	-0.10879	-0.01812	-0.1215
JT1056	Jardin Botanico	-0.42833	0.03477	-0.43626	0.00423	-0.31476	-0.00264	-0.28066	-0.05812	-0.02017	0.11441	0.08658	0.09931	0.18778	0.07407	0.28817	0.04565	0.36725	0.0009	0.28877	-0.04603	0.19026	-0.07555	0.08726	-0.08878	-0.0159	-0.10223
JT1057	Jardin Botanico	-0.42802	0.04056	-0.43201	0.01331	-0.31515	-0.01084	-0.28793	-0.06522	-0.02099	0.10992	0.08557	0.10029	0.18924	0.07967	0.28685	0.0548	0.36395	-0.00549	0.28558	-0.04692	0.19187	-0.07573	0.09135	-0.09177	-0.01031	-0.10257
JT1058	Jardin Botanico	-0.42584	0.03429	-0.42725	0.00621	-0.31427	-0.01755	-0.27582	-0.06507	-0.01655	0.12811	0.08986	0.11083	0.1944	0.08981	0.29389	0.05253	0.37296	-0.01623	0.28128	-0.04505	0.18035	-0.08153	0.07797	-0.09268	-0.03099	-0.10368
JU1059	Jardin Botanico	-0.40354	0.03197	-0.40551	0.00439	-0.3493	-0.01054	-0.31944	-0.05079	-0.0121	0.10276	0.09065	0.10135	0.19101	0.08055	0.28426	0.0489	0.37901	0.01351	0.2781	-0.0574	0.18914	-0.08085	0.08971	-0.08832	-0.01199	-0.09552
JU1060	Jardin Botanico	-0.42528	0.02792	-0.42293	0.00071	-0.33084	-0.00547	-0.28731	-0.05666	-0.02395	0.10987	0.08576	0.10132	0.19128	0.07212	0.28671	0.03955	0.38622	-0.00819	0.27662	-0.05066	0.18768	-0.06754	0.08634	-0.0744	-0.01032	-0.08856
JU1061	Jardin Botanico	-0.41425	0.04111	-0.43174	0.01142	-0.3345	-0.00805	-0.29797	-0.05206	-0.0159	0.09053	0.08504	0.08051	0.18981	0.06551	0.28624	0.0446	0.37852	0.01989	0.28376	-0.04538	0.1922	-0.06118	0.09121	-0.08654	-0.01242	-0.10034
JU1062	Jardin Botanico	-0.41007	0.03395	-0.41904	0.01103	-0.32974	-0.0161	-0.31695	-0.05481	-0.01889	0.09652	0.08277	0.09996	0.18556	0.08145	0.28736	0.04568	0.37661	-0.00352	0.28695	-0.05051	0.19073	-0.07215	0.09189	-0.07959	-0.00719	-0.09191
JU1063	Jardin Botanico	-0.41967	0.01416	-0.41574	-0.00151	-0.32995	-0.00253	-0.29062	-0.04469	-0.02978	0.1102	0.08233	0.10961	0.1938	0.09108	0.3008	0.04985	0.3608	-0.0265	0.2964	-0.05236	0.19177	-0.07509	0.08515	-0.08085	-0.02531	-0.09137
TC2064	Titze Tit	-0.44664	0.01018	-0.44578	-0.00579	-0.28901	-0.01903	-0.24862	-0.06248	-0.02216	0.13301	0.09387	0.1233	0.20306	0.09778	0.30444	0.03421	0.38697	-0.04356	0.27064	-0.06593	0.16702	-0.05829	0.06419	-0.06605	-0.03798	-0.07735
TC2065	Titze Tit	-0.43912	0.01438	-0.43923	-0.00585	-0.30088	-0.01337	-0.26193	-0.0441	-0.03329	0.10059	0.08268	0.10352	0.2012	0.0989	0.30557	0.04942	0.37641	-0.03391	0.28647	-0.06915	0.18419	-0.06509	0.07545	-0.06835	-0.03751	-0.06699
TC2066	Titze Tit	-0.44244	0.01829	-0.44166	-0.00198	-0.29091	-0.00987	-0.2604	-0.04934	-0.02785	0.10375	0.08356	0.10861	0.19539	0.08686	0.2998	0.0409	0.39449	-0.01063	0.27942	-0.06801	0.1766	-0.06925	0.0699	-0.07234	-0.0359	-0.07701
TC2067	Titze Tit	-0.42347	0.00033	-0.42335	-0.02405	-0.33314	-0.02345	-0.29523	-0.0605	-0.01159	0.12517	0.09867	0.1121	0.20806	0.07783	0.3071	0.02095	0.39025	-0.04696	0.26888	-0.07891	0.16466	-0.05523	0.0752	-0.00708	-0.02603	-0.04022
TC2068	Titze Tit	-0.44002	0.00431	-0.43968	-0.01774	-0.30236	-0.01069	-0.25816	-0.05328	-0.01551	0.13517	0.09535	0.12406	0.20053	0.08876	0.29968	0.03068	0.38191	-0.03355	0.27654	-0.07317	0.17476	-0.06362	0.06792	-0.0601	-0.04096	-0.07083
TD2069	Titze Tit	-0.44086	0.00026	-0.43451	-0.01893	-0.30959	-0.01301	-0.26884	-0.04618	-0.02325	0.11873	0.09235	0.11204	0.20293	0.08436	0.30075	0.02879	0.38796	-0.04346	0.27829	-0.06785	0.17629	-0.05683	0.07086	-0.04715	-0.03239	-0.05077
TD2070	Titze Tit	-0.43828	0.01915	-0.41075	-0.007	-0.31308	-0.01467	-0.28104	-0.056	-0.02891	0.12182	0.08938	0.11219	0.19591	0.08592	0.29918	0.03697	0.38805	-0.02411	0.28235	-0.06063	0.17861	-0.06822	0.07404	-0.07056	-0.03546	-0.07488
TD2071	Titze Tit	-0.42833	0.03077	-0.44219	0.01063	-0.29749	-0.00558	-0.26817	-0.0539	-0.02888	0.11056	0.08066	0.11195	0.18823	0.09824	0.28702	0.05681	0.37071	0.00303	0.28728	-0.07064	0.19223	-0.08793	0.08434	-0.09739	-0.02542	-0.10654
TD2072	Titze Tit	-0.39495	0.03683	-0.4102	0.00279	-0.33532	-0.01032	-0.30996	-0.05641	-0.02217	0.1167	0.08255	0.11977	0.19027	0.09596	0.28758	0.05313	0.37031	0.00178	0.28819	-0.05826	0.19506	-0.08887	0.08266	-0.10491	-0.02402	-0.1082
TD2073	Titze Tit	-0.4133	0.03778	-0.40614	0.00375	-0.32886	-0.01891	-0.2979	-0.05478	-0.00828	0.1216	0.09528	0.0963	0.19723	0.07827	0.29613	0.06875	0.37963	0.02453	0.28356	-0.04956	0.18089	-0.10555	0.06066	-0.11775	-0.03889	-0.08444
TI2074	Titze Tit	-0.41023	0.04084	-0.40402	-0.01299	-0.35031	-0.02474	-0.31229	-0.04617	-0.01697	0.10208	0.09217	0.0892	0.19515	0.07542	0.29409	0.04719	0.37858	-0.00418	0.28529	-0.05822	0.18952	-0.06637	0.08582	-0.07213	-0.02678	-0.06993
TI2075	Titze Tit	-0.3919	0.05056	-0.39588	0.00561	-0.37034	-0.01056	-0.3499	-0.05122	-0.0126	0.07097	0.08958	0.06273	0.19074	0.05857	0.29056	0.04685	0.37696	0.02431	0.29176	-0.03063	0.19546	-0.06092	0.09265	-0.07806	-0.0071	-0.08821
TI2076	Titze Tit	-0.41416	0.01989	-0.41999	-0.00975	-0.34972	-0.02063	-0.30061	-0.05479	-0.00971	0.11059	0.09145	0.09558	0.19651	0.06663	0.29426	0.02481	0.38655	-0.0243	0.28141	-0.053	0.18193	-0.04561	0.08043	-0.048	-0.01836	-0.06141
TI2077	Titze Tit	-0.39687	0.02181	-0.39347	-0.01446	-0.35561	-0.01864	-0.32961	-0.04576	-0.01063	0.11777	0.09203	0.10312	0.19681	0.08301	0.29274	0.0479	0.38217	-0.00477	0.28153	-0.06661	0.18408	-0.07914	0.0801	-0.0841	-0.02325	-0.06013
TI2078	Titze Tit	-0.39833	0.0344	-0.40162	-0.00691	-0.36388	-0.02233	-0.32878	-0.05983	-0.0089	0.09904	0.09179	0.09428	0.19405	0.07606	0.29442	0.04067	0.38086	-0.01783	0.28233	-0.05387	0.18295	-0.05543	0.08697	-0.05951	-0.01188	-0.06874
TS2079	Titze Tit	-0.40171	0.03292	-0.40736	-0.00313	-0.36069	-0.01279	-0.32616	-0.04887	-0.01386	0.08719	0.09115	0.07521	0.19287	0.05303	0.29414	0.03364	0.39107	0.01504	0.28445	-0.042	0.1833	-0.06142	0.08792	-0.06275	-0.01512	-0.06607
TS2080	Titze Tit	-0.41496	0.01928	-0.41944	-0.00211	-0.34221	-0.01567	-0.31711	-0.0397	-0.0149	0.08064	0.0916	0.07803	0.19919	0.06983	0.29671	0.04916	0.3719	-0.0152	0.29048	-0.05009	0.19201	-0.05711	0.08657	-0.05667	-0.01984	-0.06039
TS2081	Titze Tit	-0.42456	-0.00223	-0.4245	-0.03021	-0.32753	0.00773	-0.29881	-0.01902	-0.01431	0.10767	0.09298	0.10126	0.19624	0.07899	0.30091	0.04608	0.36751	-0.02061	0.28845	-0.06354	0.18472	-0.07024	0.08154	-0.06963	-0.02264	-0.06624
TS2082	Titze Tit	-0.4073	0.02701	-0.40688	0.00384	-0.35716	0.00333	-0.33203	-0.03779	-0.01977	0.06546	0.08944	0.065	0.19365	0.06857	0.29366	0.05408	0.36282	0.01242	0.29641	-0.04656	0.2026	-0.06321	0.09678	-0.07087	-0.01221	-0.08128
TS2083	Titze Tit	-0.43378	0.02598	-0.43905	-0.00556	-0.32549	-0.01286	-0.29233	-0.05266	-0.01714	0.07867	0.09051	0.07417	0.19543	0.05505	0.2998	0.02599	0.38255	-0.01865	0.29003	-0.03828	0.18667	-0.04032	0.08207	-0.03953	-0.01927	-0.05201
TS2084	Titze Tit	-0.42014	0.02465	-0.42389	-0.00576	-0.33214	-0.01204	-0.29393	-0.05303	-0.02229	0.09868	0.08313	0.09378	0.19032	0.07294	0.29353	0.03653	0.38747	-0.02437	0.28842	-0.04837	0.19032	-0.05633	0.08123	-0.06186	-0.02205	-0.06483
TT2085	Titze Tit	-0.40862	0.02097	-0.40653	0.00016	-0.33224	-0.00964	-0.29349	-0.06208	-0.02643	0.11934	0.08262	0.12202	0.19083	0.10219	0.30217	0.04883	0.38723	-0.02165	0.28177	-0.06986	0.17283	-0.07516	0.07724	-0.08021	-0.02738	-0.09492
TT2086	Titze Tit	-0.44137	0.00972	-0.4367	-0.003	-0.30234	-0.00402	-0.2714	-0.04866	-0.02707	0.11671	0.08663	0.1025	0.18976	0.07712	0.29503	0.03554	0.38188	-0.01787	0.28818	-0.06267	0.18161	-0.06359	0.08261	-0.06821	-0.02682	-0.07355
TT2087	Titze Tit	-0.44009	0.01615	-0.43737	-0.00351	-0.30429	-0.00705	-0.27691	-0.05123	-0.01617	0.12153	0.08852	0.10529	0.19171	0.0732	0.28993	0.03128	0.38214	-0.02061	0.28172	-0.04649	0.18267	-0.05828	0.08036	-0.07436	-0.02223	-0.08592
TT2088	Titze Tit	-0.43799	0.02861	-0.43261	0.00611	-0.31389	0.00072	-0.26196	-0.05948	-0.02731	0.10664	0.07984	0.10054	0.18625	0.07897	0.29267	0.04367	0.37815	-0.00881	0.29182	-0.04796	0.18977	-0.06992	0.08127	-0.08688	-0.026	-0.0922
TT2089	Titze Tit	-0.4421	0.01374	-0.43793	-0.00542	-0.30059	-0.00596	-0.26753	-0.0531	-0.01989	0.12008	0.08745	0.1124	0.19393	0.0841	0.29332	0.03143	0.38446	-0.01443	0.27792	-0.06787	0.1807	-0.06344	0.07737	-0.0711	-0.02712	-0.08043
TU2090	Titze Tit	-0.43135	0.03274	-0.42973	0.00846	-0.3106	-0.00659	-0.27353	-0.05237	-0.03199	0.12169	0.07525	0.118	0.18617	0.09207	0.2834	0.04069	0.36961	-0.00807	0.2851	-0.05097	0.19443	-0.0802	0.09449	-0.10225	-0.01126	-0.1132
TU2091	Titze Tit	-0.42601	0.03332	-0.42661	0.00311	-0.31746	-0.01459	-0.29069	-0.05514	-0.02122	0.11714	0.08499	0.11206	0.1906	0.08763	0.28396	0.04551	0.37025	-0.01121	0.27962	-0.05842	0.19317	-0.07345	0.09093	-0.08838	-0.01154	-0.09759
TU2092	Titze Tit	-0.42971	0.03803	-0.43576	0.02187	-0.30951	0.00125	-0.26863	-0.03617	-0.04208	0.10117	0.07032	0.09413	0.17744	0.08332	0.28161	0.0652	0.36586	0.01896	0.29732	-0.05335	0.20304	-0.08605	0.10112	-0.12195	-0.01102	-0.12641
TU2093	Titze Tit	-0.41571	0.00898	-0.4184	-0.01552	-0.32755	-0.01238	-0.30174	-0.05088	-0.02197	0.12217	0.08616	0.1245	0.20012	0.09375	0.29429	0.03189	0.36991	-0.03557	0.28561	-0.07052	0.18928	-0.06994	0.07942	-0.06272	-0.01942	-0.06376
TU2094	Titze Tit	-0.44283	0.02092	-0.43975	-0.00024	-0.30192	-0.01008	-0.2649	-0.05067	-0.02669	0.10821	0.08485	0.10205	0.1903	0.07794	0.29573	0.03157	0.38487	-0.01093	0.28553	-0.05796	0.18269	-0.06375	0.08077	-0.06798	-0.02863	-0.07908
